# Supplementary material for: A B-cell developmental gene regulatory network is activated in infant AML
Source: PLoS One. 2021 Nov 18;16(11):e0259197. doi: 10.1371/journal.pone.0259197 (PMC8601427; doi:10.1371/journal.pone.0259197)
Supplement: S1 Table — (XLSX) [file pone.0259197.s003.xlsx]

## Sheet: diff. exp. genes
	logFC	AveExpr	t	P.Value	adj.P.Val	B		logFC indicates base 2 log fold change
IGF2BP3	-2.56888	1.63474	-29.2287	5.72392e-135	3.13865e-130	296.456		Negative logFC indicates lower expression in >5 year olds
CD34	2.21537	3.95633	9.66456	3.74788e-21	1.92968e-19	37.1885
S100Z	2.11431	2.24725	16.8916	2.88478e-56	5.10271e-53	117.049
FLT3	2.0988	5.50463	15.5046	1.43184e-48	1.10582e-45	99.5647
TRH	2.09746	2.26906	9.07319	6.35934e-19	2.48899e-17	32.1567
CPXM1	2.08809	5.09077	16.8096	8.41442e-56	1.44186e-52	116.048
HIST3H2A	-2.08551	2.30209	-14.817	6.70633e-45	3.57024e-42	91.1851
MAMDC2	2.08298	1.65203	14.0643	5.31291e-41	1.89174e-38	82.3005
MPO	2.06695	8.95999	8.6878	1.56404e-17	5.1946e-16	28.8502
LINC01835	2.03562	1.74012	9.67668	3.3641e-21	1.7419e-19	37.3008
TRIM71	2.02348	1.69691	14.5817	1.14522e-43	5.23308e-41	88.3694
RNVU1-15	-2.02035	2.88038	-14.0701	4.9603e-41	1.77773e-38	82.3744
SUCNR1	2.00075	3.3927	13.3407	2.22479e-37	5.59607e-35	74.054
CYTL1	1.96266	2.85262	11.278	8.52237e-28	8.48123e-26	52.2694
TPSD1	1.95262	1.839	10.9667	1.87913e-26	1.59505e-24	49.2185
TRPM4	-1.92669	1.20759	-12.1085	1.62621e-31	2.269e-29	60.7173
PLCB1-IT1	1.92346	2.00008	19.5167	9.65943e-72	8.82775e-68	152.304
BAALC	1.86047	2.53111	11.1879	2.09978e-27	1.98859e-25	51.3812
HIST3H2BB	-1.85655	2.54149	-14.1627	1.6702e-41	6.35999e-39	83.4492
TPSAB1	1.85231	1.60384	12.0462	3.13943e-31	4.24008e-29	60.068
CFD	1.82001	6.53922	10.4146	3.84227e-24	2.6435e-22	43.9172
SPNS2	1.81723	3.02152	15.1901	7.03435e-47	4.762e-44	95.6767
MIR5584	1.79141	3.02923	14.8209	6.39277e-45	3.46815e-42	91.2177
C1QTNF4	1.76509	4.11659	11.2805	8.31399e-28	8.2889e-26	52.2837
CRISP3	-1.75689	1.59424	-10.9348	2.56992e-26	2.15472e-24	48.9055
ANXA5	-1.73616	3.93179	-12.1536	1.0084e-31	1.43622e-29	61.1743
IGSF10	1.73253	1.76169	12.3655	1.05068e-32	1.67479e-30	63.4229
NEO1	-1.72521	0.857621	-13.7694	1.64683e-39	4.93456e-37	78.9019
ABHD17C	1.71597	2.02003	15.5254	1.10385e-48	8.64691e-46	99.7779
PDCD6IPP2	-1.71293	1.6771	-8.94541	1.86244e-18	6.89255e-17	31.0877
EGFL7	1.70795	3.65571	11.1002	5.02593e-27	4.58555e-25	50.513
PLEKHG1	-1.70334	0.869007	-22.9124	4.35147e-93	1.19304e-88	200.967
GGT5	1.68456	1.80656	13.4735	4.92529e-38	1.33041e-35	75.5412
LEF1	-1.68074	2.58695	-16.6256	9.2138e-55	1.44351e-51	113.662
NPR3	1.67043	2.60613	10.793	1.02541e-25	8.14889e-24	47.5479
KIT	1.66427	4.51493	12.395	7.65e-33	1.22655e-30	63.7314
LDLRAD2	1.6413	1.97131	15.1255	1.5553e-46	9.91666e-44	94.8852
IGF2BP1	-1.64035	-0.386597	-14.3611	1.5973e-42	6.7374e-40	85.772
AKR1C3	1.63689	2.49452	14.6874	3.21056e-44	1.51765e-41	89.6174
MEGF6	1.63426	3.81154	18.9939	1.41421e-68	8.6163e-65	145.141
CES1	-1.63198	1.12166	-9.5618	9.31905e-21	4.53417e-19	36.3013
IL18	1.63081	3.73953	19.0028	1.24898e-68	8.56084e-65	145.261
HPGDS	1.61016	1.43317	10.2734	1.44884e-23	9.52586e-22	42.6654
TPSB2	1.60553	1.2022	11.6337	2.29849e-29	2.60404e-27	55.8266
TMTC2	1.60544	1.60521	13.5516	2.01827e-38	5.67538e-36	76.4235
CCNA1	1.59372	2.82652	9.86885	5.98729e-22	3.39862e-20	39.0052
TIMP3	-1.59041	0.864141	-13.2395	6.97914e-37	1.69334e-34	72.9237
SLC17A9	1.58846	4.84232	19.8913	4.94792e-74	6.78286e-70	157.635
ATP8B4	1.58445	5.44028	14.2878	3.81244e-42	1.54853e-39	84.9165
PROM1	1.58275	3.05193	9.0568	7.30435e-19	2.83058e-17	32.0138
ZNF711	-1.58152	1.14459	-11.2598	1.02357e-27	1.01495e-25	52.0869
SMIM24	1.57753	4.49894	11.8057	3.88713e-30	4.68454e-28	57.5759
PTH2R	1.57038	2.03332	14.0752	4.67235e-41	1.69671e-38	82.4174
HSPC324	1.56934	1.11116	12.0405	3.33242e-31	4.47867e-29	60.0055
BACH2	-1.5659	2.08834	-17.7912	1.90638e-61	5.80748e-58	128.884
TUSC8	1.55879	0.90058	15.456	2.62094e-48	1.99607e-45	98.9617
ITGA9	1.55753	3.194	10.6517	4.01581e-25	3.01235e-23	46.1976
TSPYL5	-1.55168	0.592537	-16.1823	2.76565e-52	3.09494e-49	107.99
GRIK5	1.55006	2.63974	12.4071	6.71145e-33	1.08559e-30	63.8654
MGST1	1.54954	2.26904	13.3459	2.0994e-37	5.30501e-35	74.1082
IRF4	-1.54862	1.80935	-15.6756	1.68732e-49	1.46861e-46	101.652
AIF1L	1.53518	0.938024	13.0572	5.39152e-36	1.21163e-33	70.9047
ADAM23	-1.52791	-0.0478948	-13.3773	1.47049e-37	3.73301e-35	74.4651
PBX1	-1.52734	-0.0262932	-14.8252	6.06838e-45	3.36115e-42	91.2792
DTX1	-1.52516	0.653051	-16.0857	9.48351e-52	1.00004e-48	106.77
POU4F1	1.52242	0.831671	8.23177	5.95646e-16	1.64294e-14	25.3872
CCR7	-1.51811	3.22804	-14.3429	1.98178e-42	8.29535e-40	85.561
CLEC12A	1.51655	4.57378	11.8482	2.49829e-30	3.09935e-28	58.0115
MSRB3	1.51473	3.68355	12.7028	2.70712e-34	5.11869e-32	67.0355
NPW	1.51388	2.04385	13.9664	1.66931e-40	5.58139e-38	81.159
FCRL1	-1.51306	1.57973	-16.2285	1.53267e-52	1.86761e-49	108.578
APBA2	-1.51117	1.77248	-15.7792	4.59003e-50	4.12606e-47	102.939
TCL1A	-1.51071	0.38691	-18.0719	4.32565e-63	1.58128e-59	132.613
CLSTN2	-1.51045	0.62175	-9.68468	3.13263e-21	1.6282e-19	37.3748
VPREB3	-1.50678	0.932418	-19.7238	5.2622e-73	5.77094e-69	155.197
PAX5	-1.50596	1.94548	-15.393	5.7335e-48	4.24853e-45	98.1658
GABBR1	-1.50425	2.06535	-13.4369	7.47036e-38	1.97889e-35	75.1342
PRODH	1.49769	0.32453	18.3783	6.72034e-65	3.07086e-61	136.883
ITGA2B	-1.49399	3.09682	-9.58138	7.83899e-21	3.84866e-19	36.4449
DDO	1.48881	1.07204	16.2035	2.11138e-52	2.41199e-49	108.277
TFEC	1.48806	3.1563	15.3146	1.51381e-47	1.09221e-44	97.2001
NEIL1	-1.48333	1.15305	-17.4379	2.14364e-59	5.11063e-56	124.188
FAM129C	-1.48185	2.4227	-15.9054	9.34425e-51	8.98917e-48	104.526
ANXA1	1.47987	6.83572	11.7726	5.4831e-30	6.53609e-28	57.2049
HOMER3	1.4794	4.43153	12.3444	1.31656e-32	2.08046e-30	63.1949
NTNG2	1.47589	3.30909	12.6655	4.07133e-34	7.61936e-32	66.6326
RTL8C	-1.46871	1.83948	-13.0711	4.61575e-36	1.05458e-33	71.0582
CD5	-1.46313	2.68479	-14.3654	1.51715e-42	6.44893e-40	85.8216
MMP2	1.46291	1.20511	11.4213	2.00788e-28	2.12139e-26	53.6911
RHAG	-1.45669	3.43977	-7.84906	1.11193e-14	2.60675e-13	22.521
LOC105377267	1.45588	0.993717	9.94361	3.03689e-22	1.77721e-20	39.6516
STK32B	1.45414	1.09536	13.6356	7.70355e-39	2.21161e-36	77.3805
THBS1	-1.4503	2.66024	-9.03422	8.83713e-19	3.39338e-17	31.8056
HGF	1.44754	2.11408	10.3468	7.28177e-24	4.88128e-22	43.3503
CTGF	-1.44166	0.686155	-11.0223	1.086e-26	9.60483e-25	49.7587
CPA3	1.44084	3.14563	8.04308	2.55895e-15	6.48418e-14	24.003
SYNGR1	1.4387	3.38878	17.2829	1.67632e-58	3.82998e-55	122.166
MS4A1	-1.43636	1.92105	-15.9843	3.43908e-51	3.49219e-48	105.505
GUCY1A1	1.43315	2.82209	10.9928	1.45324e-26	1.25888e-24	49.4719
ELANE	1.42815	7.33666	6.51614	1.161e-10	1.52265e-09	13.3905
PLXND1	1.42587	5.1641	18.5717	4.76914e-66	2.61511e-62	139.436
CD6	-1.42071	2.75898	-13.2568	5.74403e-37	1.40611e-34	73.119
OSCAR	1.42019	3.46632	10.1338	5.30057e-23	3.30286e-21	41.383
CD244	1.41731	4.03072	14.5564	1.5516e-43	6.9171e-41	88.0767
CD79A	-1.41605	3.72956	-16.2088	1.97134e-52	2.29992e-49	108.369
AZU1	1.4145	7.89575	7.85523	1.06167e-14	2.49961e-13	22.4675
CD22	-1.39983	2.50543	-16.9698	1.03677e-56	2.03037e-53	118.099
IL21R	-1.39899	1.91264	-16.3859	2.03581e-53	2.72273e-50	110.58
MIR221	1.3976	4.33372	12.8246	7.10597e-35	1.42208e-32	68.3558
PROK2	1.39579	3.83249	7.63045	5.61096e-14	1.1981e-12	20.9629
NKX2-3	1.39134	0.725186	8.14575	1.16175e-15	3.07747e-14	24.7249
DEPTOR	1.38885	3.12871	11.7268	8.80205e-30	1.03131e-27	56.7781
WHAMMP2	-1.3833	1.56686	-10.8938	3.83691e-26	3.15432e-24	48.5127
HIST2H3PS2	-1.38283	0.704272	-10.9067	3.3818e-26	2.79695e-24	48.6391
ACOT11	1.3823	2.05106	16.7104	3.06513e-55	5.09314e-52	114.706
PALM	1.3817	1.14822	11.8756	1.8791e-30	2.35787e-28	58.3014
TBC1D9	-1.37918	1.72783	-13.0693	4.7068e-36	1.06822e-33	71.0386
BAG3	-1.36924	2.18033	-12.6116	7.33336e-34	1.30135e-31	66.051
RAB44	1.36663	5.28551	12.0482	3.07459e-31	4.16277e-29	60.0737
NUP62CL	-1.36596	0.0406563	-17.007	6.36226e-57	1.2921e-53	118.57
RNU105B	1.36363	0.999618	16.9221	1.93656e-56	3.66171e-53	117.476
LAMP5	-1.36312	1.10489	-6.68093	4.00942e-11	5.6561e-10	14.5729
BASP1	-1.35873	3.47908	-9.91393	3.97806e-22	2.31318e-20	39.3741
IGLL1	1.35823	3.83944	6.79171	1.93656e-11	2.86456e-10	15.2544
MIR3151	1.35664	0.936271	11.8255	3.16423e-30	3.83865e-28	57.7825
IFI27	-1.35065	0.894419	-10.8035	9.25309e-26	7.3855e-24	47.6474
CAMK2D	-1.35038	1.57424	-16.6154	1.05173e-54	1.60196e-51	113.504
SPOCK2	-1.34601	3.91461	-12.5267	1.84375e-33	3.18929e-31	65.1323
C9orf139	1.34591	1.66118	13.1323	2.32852e-36	5.43328e-34	71.7313
ZNF185	1.34023	3.50944	11.158	2.83085e-27	2.64441e-25	51.0789
ICOS	-1.339	1.25095	-13.8154	9.66868e-40	2.9454e-37	79.4271
MIR4537	-1.33618	1.32933	-11.8608	2.19171e-30	2.73722e-28	58.1511
IKZF3	-1.33333	2.72345	-15.9801	3.62985e-51	3.6189e-48	105.466
MMP14	-1.32921	2.27358	-10.1214	5.94455e-23	3.67905e-21	41.2672
CST7	1.32897	5.55156	9.94903	2.89054e-22	1.69518e-20	39.6724
IL7R	-1.3266	2.88061	-12.76	1.44606e-34	2.81182e-32	67.6539
NRXN2	1.326	1.34542	14.7272	1.98666e-44	9.72645e-42	90.0946
BLK	-1.31625	1.30521	-16.222	1.66514e-52	1.98492e-49	108.489
GPSM1	1.315	3.28057	14.0985	3.55605e-41	1.31752e-38	82.6955
EMP1	1.315	2.93565	9.61927	5.60444e-21	2.82457e-19	36.8018
PTX4	1.3133	0.95139	10.1389	5.05806e-23	3.16614e-21	41.4236
PCDH9	-1.3117	0.24506	-12.0615	2.67175e-31	3.65343e-29	60.2275
TBC1D4	-1.30515	1.31851	-16.3991	1.71765e-53	2.35464e-50	110.736
LOC100289656	-1.30457	0.816024	-7.27454	7.19589e-13	1.3157e-11	18.4946
RAB30	-1.30447	1.14946	-17.6944	6.98533e-61	2.01597e-57	127.571
MIR4539	-1.30119	1.35374	-11.9804	6.27207e-31	8.26737e-29	59.3859
SNX25	-1.29835	0.909323	-17.6588	1.12542e-60	2.93864e-57	127.098
CD4	-1.29648	3.96778	-9.5309	1.22364e-20	5.84978e-19	35.9896
ACY3	1.29459	2.1989	9.59683	6.83765e-21	3.39616e-19	36.6138
RUNX2	1.2928	4.41472	14.9848	8.71194e-46	5.13667e-43	93.2095
CDC42BPA	-1.29137	0.294386	-12.4949	2.60137e-33	4.45761e-31	64.801
TRPC6	-1.29026	-0.431392	-14.7711	1.16891e-44	5.93481e-42	90.6385
LRIG1	-1.28998	1.08431	-14.7584	1.36324e-44	6.85796e-42	90.4675
ZBTB8A	1.28897	2.66437	12.1964	6.40087e-32	9.33471e-30	61.639
SCML1	-1.28676	1.08843	-13.9739	1.52886e-40	5.14315e-38	81.2493
FAM102A	-1.28522	3.44243	-15.5779	5.7366e-49	4.76607e-46	100.465
TCF7	-1.28459	2.41546	-12.9534	1.71034e-35	3.60711e-33	69.7643
B4GALT6	1.2842	2.57469	14.0383	7.19858e-41	2.5303e-38	81.9929
LIN28B	-1.27541	-0.518585	-13.0042	9.72439e-36	2.10762e-33	70.3214
ETS1	-1.27311	4.20743	-14.6295	6.45173e-44	2.99809e-41	88.9556
TRIB2	-1.26643	2.19683	-14.086	4.11706e-41	1.50503e-38	82.5524
LAT	-1.26394	2.92904	-16.3018	5.9974e-53	7.64794e-50	109.531
UMODL1	1.26102	0.604933	12.5118	2.16802e-33	3.72668e-31	64.972
TNFRSF13C	-1.2584	2.77321	-15.0931	2.31646e-46	1.39583e-43	94.5157
ADAMTS10	-1.24956	2.36173	-11.5772	4.10324e-29	4.5546e-27	55.2553
RRAS2	-1.24616	1.40804	-14.5831	1.12696e-43	5.19293e-41	88.3805
SPNS3	1.24508	3.97032	8.96833	1.53737e-18	5.74644e-17	31.2618
PRAM1	1.2442	5.62781	13.5496	2.06534e-38	5.76802e-36	76.4064
CLEC5A	1.24268	2.45983	7.92718	6.17695e-15	1.4921e-13	23.1506
WT1	1.2412	1.64771	9.61503	5.81924e-21	2.91941e-19	36.7733
SLCO5A1	1.23831	1.18479	8.48299	8.18437e-17	2.4964e-15	27.3815
ZBTB46	1.23784	2.16274	12.0418	3.28971e-31	4.43213e-29	60.0239
PTK2	-1.23746	1.23855	-13.6302	8.1936e-39	2.34004e-36	77.3148
SLC25A29	1.23686	4.30651	18.2855	2.37994e-64	9.32154e-61	135.533
HSPA2	-1.23598	1.63383	-10.2998	1.13119e-23	7.50942e-22	42.9095
BMPR2	-1.23505	1.92877	-13.9511	1.99601e-40	6.63329e-38	80.9897
TNIK	-1.23426	2.01669	-14.2643	5.03111e-42	1.9991e-39	84.6294
LCK	-1.23336	2.14178	-13.7034	3.52793e-39	1.0345e-36	78.1516
RYR3	-1.23081	-0.0202001	-10.8673	4.97445e-26	4.04702e-24	48.2524
CAMK4	-1.23065	1.07379	-13.4299	8.08931e-38	2.13254e-35	75.0519
GNLY	-1.22945	2.06679	-11.8831	1.73749e-30	2.20032e-28	58.3782
NTN1	1.22908	0.825753	12.1812	7.52293e-32	1.08842e-29	61.4746
HBG1	-1.22861	5.22078	-5.68567	1.72671e-08	1.32338e-07	8.5635
RGS16	-1.22791	0.586179	-11.163	2.69285e-27	2.53275e-25	51.1342
MTSS1	-1.2262	2.83209	-10.8528	5.73059e-26	4.64839e-24	48.1055
CCDC50	-1.22596	2.43592	-11.3185	5.67379e-28	5.75077e-26	52.6627
TFPI	1.22553	2.62759	10.0947	7.60738e-23	4.66603e-21	41.0364
GALM	-1.22447	1.21035	-13.0324	7.10326e-36	1.57057e-33	70.631
B3GNT7	-1.22269	2.12793	-9.64634	4.40733e-21	2.25203e-19	37.031
LDLRAD3	-1.2111	1.08084	-10.6061	6.21856e-25	4.59553e-23	45.7708
SLC22A23	-1.2101	1.14003	-11.2053	1.76488e-27	1.68598e-25	51.5512
CXCR5	-1.21005	1.14998	-14.7737	1.13238e-44	5.80307e-42	90.6505
SH3RF1	1.20983	2.84856	16.4593	7.90712e-54	1.141e-50	111.506
NEGR1	1.20924	0.938919	9.58067	7.8886e-21	3.86909e-19	36.4563
ITK	-1.20864	2.01822	-12.2403	4.00898e-32	5.90936e-30	62.0996
MYCT1	-1.20832	-0.00360559	-10.9395	2.45391e-26	2.06377e-24	48.9496
EPSTI1	-1.20636	2.02761	-12.5954	8.74997e-34	1.54275e-31	65.8768
CD28	-1.20269	1.88189	-12.4733	3.28599e-33	5.46011e-31	64.5701
LGR4	-1.20176	0.691265	-11.8182	3.41317e-30	4.13152e-28	57.7146
VSTM1	1.19948	3.07028	7.50186	1.42767e-13	2.88874e-12	20.066
LAPTM4B	-1.19755	2.67839	-9.238	1.56151e-19	6.61187e-18	33.5123
BEX2	-1.19621	1.55017	-10.803	9.29929e-26	7.41159e-24	47.6411
HBG2	-1.19457	5.29332	-5.53354	4.0447e-08	1.43849e-07	7.73803
CYP4F2	1.19314	0.570122	13.3903	1.26818e-37	3.26477e-35	74.6121
RUBCNL	-1.19242	1.88525	-13.0225	7.93168e-36	1.74669e-33	70.5231
CD99	1.19229	6.13881	13.5872	1.34274e-38	3.79524e-36	76.8303
CRHBP	1.19018	1.1618	12.2747	2.77865e-32	4.19737e-30	62.4625
TGM2	-1.18965	1.36758	-11.1582	2.82402e-27	2.64253e-25	51.087
BCL11B	-1.18783	2.19047	-11.8768	1.85483e-30	2.33274e-28	58.3132
ZNF703	-1.18731	1.1044	-11.1441	3.25056e-27	3.00069e-25	50.9491
ZNF521	-1.18598	2.97803	-5.77742	1.02334e-08	8.78564e-08	9.15116
SGPP1	-1.18514	2.23304	-11.4088	2.27945e-28	2.38533e-26	53.5644
SNORA70E	-1.18153	1.01613	-13.9805	1.41619e-40	4.79355e-38	81.3241
ID3	-1.17925	1.48977	-12.4878	2.8116e-33	4.77311e-31	64.7243
PRSS57	1.17909	7.04984	9.44456	2.60957e-20	1.20044e-18	35.195
SLC45A3	1.17905	3.6945	10.6807	3.03641e-25	2.29021e-23	46.4653
PKIA	-1.17891	0.0545142	-17.8533	8.27577e-62	2.66937e-58	129.701
GZMA	-1.17611	1.07841	-11.9449	9.0999e-31	1.18524e-28	59.0193
SV2A	1.1745	3.19682	10.514	1.49854e-24	1.06577e-22	44.898
RRAGD	1.17383	3.26464	15.0966	2.21942e-46	1.35222e-43	94.548
PRTN3	1.17311	5.77847	5.47884	5.46556e-08	1.68531e-07	7.47177
ANGPT1	1.172	2.18762	7.90069	7.54384e-15	1.79774e-13	22.9581
ZDBF2	-1.17166	0.392121	-14.6482	5.15197e-44	2.41456e-41	89.1544
ANPEP	1.16713	4.60269	8.62506	2.60586e-17	8.39047e-16	28.4651
RASGRP1	-1.16585	1.96512	-14.5061	2.83537e-43	1.22421e-40	87.4725
CDK5R1	-1.16548	1.35772	-14.933	1.63719e-45	9.35141e-43	92.5636
GPR27	1.16439	2.65404	7.47818	1.69298e-13	3.38559e-12	19.9079
PLAU	1.16409	3.39177	11.692	1.26124e-29	1.45291e-27	56.421
AMN	1.16042	1.66778	13.6771	4.77985e-39	1.39414e-36	77.8439
CD27	-1.15971	1.29197	-14.1888	1.22736e-41	4.70636e-39	83.7422
PRDM8	1.15731	3.16406	10.7746	1.22565e-25	9.60101e-24	47.3658
GP9	-1.15717	1.01208	-9.55444	9.94457e-21	4.80441e-19	36.2421
ADGRA2	1.15567	2.52873	8.34473	2.45508e-16	7.09282e-15	26.3091
FCER1A	1.15411	2.7019	7.34078	4.51143e-13	8.4996e-12	18.9492
DNM1	1.15389	2.76511	11.4451	1.57822e-28	1.69024e-26	53.9315
CXCL2	1.15349	3.0218	8.86715	3.5743e-18	1.27766e-16	30.4514
STAB1	1.15042	4.16243	6.58578	7.42897e-11	1.00409e-09	13.9316
PLPPR3	1.15025	3.84935	7.75272	2.28012e-14	5.11782e-13	21.8406
GATA3	-1.15021	1.22799	-12.6202	6.67479e-34	1.19981e-31	66.1442
ECE1	-1.14937	3.22578	-11.7827	4.93421e-30	5.8946e-28	57.3399
POU2AF1	-1.14902	0.763082	-16.4231	1.26205e-53	1.77444e-50	111.036
ZFP36L1	-1.14701	3.83646	-12.4843	2.91948e-33	4.92575e-31	64.6791
PPFIBP2	-1.14584	1.43484	-13.0692	4.71438e-36	1.06822e-33	71.0362
FUT4	1.14517	6.18772	13.0555	5.49113e-36	1.22898e-33	70.8772
ADAM19	-1.14503	2.14242	-13.218	8.89415e-37	2.13904e-34	72.6856
CAMK1	-1.14254	1.08049	-10.4178	3.72965e-24	2.56924e-22	44.0063
CD247	-1.14229	2.35744	-11.8367	2.81794e-30	3.47234e-28	57.8996
MDFI	1.13755	0.493076	11.574	4.239e-29	4.67688e-27	55.2068
LINC01268	1.13674	1.32427	8.99076	1.27381e-18	4.81378e-17	31.4746
B3GNTL1	1.13536	3.45592	17.0824	2.36283e-57	5.18254e-54	119.554
FFAR1	-1.13463	0.912936	-12.0015	5.02681e-31	6.70657e-29	59.605
MCOLN2	-1.13384	0.930598	-9.5442	1.08844e-20	5.24921e-19	36.1537
SNX9	-1.13374	3.91167	-11.3361	4.75291e-28	4.88148e-26	52.8213
NFIX	1.1333	3.79743	10.9714	1.79428e-26	1.53491e-24	49.2533
MTMR11	-1.13274	1.31268	-9.22282	1.77869e-19	7.47951e-18	33.4054
APBB1	-1.13155	1.3966	-12.2719	2.86365e-32	4.29505e-30	62.4329
S1PR1	-1.13093	2.74972	-10.7325	1.84185e-25	1.42048e-23	46.9558
PDGFC	1.13084	2.69708	9.05444	7.45122e-19	2.88545e-17	31.9967
LINC01410	1.13053	2.88431	10.5331	1.24882e-24	8.91635e-23	45.0808
NUAK2	-1.12951	2.73872	-12.3059	1.99025e-32	3.09159e-30	62.7888
HEG1	-1.12927	1.32146	-14.5744	1.24967e-43	5.66319e-41	88.2768
BICDL1	-1.12892	1.00633	-13.0209	8.07346e-36	1.7708e-33	70.5042
MYL4	-1.12836	2.03446	-7.49412	1.50948e-13	3.04305e-12	20.0079
CLEC17A	-1.12225	0.654258	-16.3237	4.52905e-53	5.913e-50	109.773
HOXB-AS3	1.1183	0.248294	9.1701	2.79192e-19	1.14848e-17	32.8785
PSAT1	-1.11608	0.510722	-12.9191	2.50308e-35	5.15992e-33	69.3869
HES1	-1.11593	0.60068	-10.6192	5.48639e-25	4.07092e-23	45.894
CPNE7	1.11464	0.97082	9.21155	1.959e-19	8.18126e-18	33.3025
RTN4R	1.11146	0.657466	14.8202	6.45132e-45	3.46815e-42	91.2275
IRGM	1.10991	1.72931	14.5308	2.10845e-43	9.17578e-41	87.7539
VENTX	1.10849	0.869937	8.84584	4.26497e-18	1.51467e-16	30.2666
ZNF321P	1.10711	3.63552	14.536	1.98222e-43	8.69546e-41	87.8319
NOV	1.10363	0.375802	12.6838	3.33434e-34	6.26147e-32	66.8192
PRXL2A	-1.1035	0.770491	-11.2412	1.23325e-27	1.20757e-25	51.9053
C9orf43	1.10329	1.69468	12.3052	2.00533e-32	3.10622e-30	62.7849
LTB	-1.10269	2.8809	-13.4125	9.85619e-38	2.57879e-35	74.8616
EPHX2	-1.10256	0.233726	-15.8878	1.16786e-50	1.10411e-47	104.288
LAMC1	-1.10205	0.773843	-9.7621	1.56714e-21	8.46628e-20	38.0602
MIR4477B	1.10175	2.76367	10.1545	4.37844e-23	2.75962e-21	41.5783
KLF12	-1.10168	1.55175	-12.8227	7.25462e-35	1.44476e-32	68.3361
TIAM1	-1.10013	0.873161	-13.2607	5.49768e-37	1.35184e-34	73.1581
TTN	-1.09875	0.852407	-13.7656	1.72184e-39	5.13128e-37	78.8551
NEURL1B	1.09858	1.77689	10.0738	9.22064e-23	5.62407e-21	40.852
MIR3619	1.09847	1.60285	9.67142	3.52571e-21	1.82042e-19	37.2668
CD3E	-1.09776	2.55205	-11.8351	2.864e-30	3.50546e-28	57.8825
TBC1D12	-1.0965	0.298507	-10.5751	8.3626e-25	6.04954e-23	45.4765
PTGER2	1.09631	4.25002	11.0091	1.23781e-26	1.08772e-24	49.6135
CYB561	1.09598	2.00541	16.287	7.24495e-53	9.02886e-50	109.3
BCL2L11	-1.09499	3.29382	-12.7549	1.52948e-34	2.96351e-32	67.5976
MN1	1.09454	2.23221	7.24734	8.70777e-13	1.57637e-11	18.3147
SMPDL3A	-1.09445	0.348742	-11.2391	1.25947e-27	1.22885e-25	51.8829
KCNE5	-1.09408	1.62567	-5.62498	2.43081e-08	1.38468e-07	8.35492
MIR222	1.09314	1.16303	12.957	1.64304e-35	3.47856e-33	69.8026
DUSP6	1.0899	4.92193	8.86676	3.58599e-18	1.281e-16	30.4049
RBPMS	1.08986	0.561604	9.67946	3.28204e-21	1.70262e-19	37.2953
LAIR1	1.08977	4.98957	13.5493	2.07225e-38	5.76802e-36	76.4043
RTL8A	-1.0858	1.30273	-12.2418	3.94716e-32	5.83392e-30	62.1162
HOXB5	1.08557	0.54386	6.70325	3.46564e-11	4.91936e-10	14.6554
RPS2P32	-1.08408	1.87614	-17.5338	5.97625e-60	1.48955e-56	125.459
HOXB6	1.08241	0.559352	6.61392	6.19555e-11	8.45301e-10	14.0932
SLC9A9	-1.08167	1.27269	-11.7411	7.59512e-30	8.95637e-28	56.9255
ARHGAP21	-1.07971	2.34305	-10.1432	4.86226e-23	3.05754e-21	41.4662
EPHA4	-1.07718	0.31262	-15.5384	9.39358e-49	7.46504e-46	99.9462
COL24A1	1.07679	1.98031	11.2591	1.02984e-27	1.01932e-25	52.0847
FAM129B	-1.07594	2.72662	-9.99583	1.88561e-22	1.119e-20	40.1255
F13A1	1.0749	3.8361	6.57221	8.10674e-11	1.08712e-09	13.8557
HOXB3	1.07378	1.30674	5.88186	5.5912e-09	5.23635e-08	9.78772
PI4K2A	-1.07366	3.29083	-11.1576	2.84027e-27	2.6487e-25	51.065
RAVER2	1.07127	2.68886	13.3807	1.41377e-37	3.6057e-35	74.5009
MTX3	-1.06958	1.56126	-12.8866	3.58669e-35	7.25729e-33	69.0318
HAAO	1.06924	2.0017	14.5418	1.84741e-43	8.16945e-41	87.8854
GP1BA	-1.06859	0.969287	-8.87465	3.35855e-18	1.20446e-16	30.5215
PLAG1	-1.06775	0.327376	-13.9226	2.78111e-40	9.07735e-38	80.6589
SERPINB1	1.06571	7.61088	14.1355	2.30054e-41	8.69984e-39	83.1297
SPART-AS1	1.06561	1.03268	15.1188	1.6888e-46	1.06441e-43	94.8126
MIR1-1HG-AS1	1.06502	-0.0273635	11.6186	2.68406e-29	3.02835e-27	55.6128
C2orf88	-1.06038	0.754997	-9.26254	1.26469e-19	5.38834e-18	33.7427
CPEB2	-1.05942	3.2293	-10.2957	1.17612e-23	7.78881e-22	42.8512
SPARC	1.05738	2.891	7.14599	1.76232e-12	3.05421e-11	17.6136
TRPC2	1.05685	0.893903	12.9141	2.64591e-35	5.43393e-33	69.333
LINC00899	1.05494	1.01585	9.87137	5.85234e-22	3.33583e-20	39.0249
ERG	1.05401	3.28084	9.11601	4.42411e-19	1.76559e-17	32.4984
AOX3P-AOX2P	1.0526	1.60557	7.09189	2.55872e-12	4.33657e-11	17.267
ARL4C	-1.05206	3.6192	-10.675	3.20672e-25	2.41535e-23	46.3969
LRRK1	1.05183	3.8652	12.4652	3.58863e-33	5.94499e-31	64.481
HPSE2	-1.05009	-0.516469	-10.6679	3.4356e-25	2.58419e-23	46.3297
EBF1	-1.04973	0.559333	-14.0722	4.8423e-41	1.74686e-38	82.3849
MRAS	-1.0475	0.442075	-11.3922	2.69567e-28	2.80483e-26	53.4041
ZNF816-ZNF321P	1.04673	3.87897	14.1901	1.20987e-41	4.67197e-39	83.7674
ELL2	-1.04515	3.53116	-10.604	6.34268e-25	4.68095e-23	45.7256
DGKG	1.04502	2.62232	10.5307	1.27827e-24	9.11475e-23	45.06
DMPK	-1.04388	1.40547	-14.3731	1.38437e-42	5.93049e-40	85.8994
GNA15	1.04361	6.66615	11.1815	2.23927e-27	2.11339e-25	51.2612
GAPT	1.0431	3.46217	11.5224	7.18496e-29	7.81707e-27	54.7028
PPARD	-1.04172	2.56644	-13.4899	4.08209e-38	1.11362e-35	75.7323
IGF2R	-1.04148	4.30759	-9.8646	6.22187e-22	3.52085e-20	38.9192
KRT17	1.04124	0.475889	8.81419	5.54139e-18	1.94034e-16	29.9779
C8orf88	-1.041	0.894741	-9.84346	7.5329e-22	4.21489e-20	38.7814
EMID1	1.03955	2.97578	8.94532	1.86387e-18	6.89255e-17	31.0908
NELL2	-1.03549	1.25534	-10.9254	2.81725e-26	2.34773e-24	48.8205
PCED1B	-1.03516	1.38665	-13.8122	1.00287e-39	3.03821e-37	79.3902
MIR181A1HG	1.03447	5.06614	9.3157	7.99685e-20	3.4664e-18	34.1419
FCMR	-1.03307	2.95315	-12.6329	5.81594e-34	1.06304e-31	66.2787
CD3G	-1.03245	1.18282	-11.4507	1.49095e-28	1.60303e-26	53.9889
HNRNPLL	-1.03172	2.69979	-9.82273	9.08314e-22	5.06678e-20	38.5781
KLF11	-1.02871	3.80307	-9.64625	4.4109e-21	2.25203e-19	37.001
PLAGL1	1.02865	3.87759	14.9515	1.30659e-45	7.54165e-43	92.8035
ANKRD28	1.02772	5.73799	14.8231	6.22984e-45	3.41607e-42	91.2724
PCED1B-AS1	-1.0272	1.76931	-12.9497	1.78197e-35	3.7153e-33	69.7231
UBASH3A	-1.02437	0.872949	-12.9886	1.15733e-35	2.47895e-33	70.1483
FSCN1	1.02287	4.85986	8.71945	1.20757e-17	4.0723e-16	29.2124
FREM1	-1.02279	-0.55056	-10.7214	2.05028e-25	1.56799e-23	46.8368
MAFB	-1.0227	2.90251	-7.11532	2.17775e-12	3.73171e-11	17.3793
PRKAR2B	-1.02236	3.4865	-9.15504	3.17435e-19	1.2986e-17	32.7995
MYH10	-1.02131	0.907145	-9.34793	6.05025e-20	2.6626e-18	34.4681
CD99P1	1.02053	2.58182	16.6637	5.62102e-55	9.06538e-52	114.117
CD3D	-1.01942	2.92395	-9.60954	6.10963e-21	3.05392e-19	36.698
COL4A5	1.01659	0.517158	7.21168	1.11699e-12	1.98537e-11	18.0141
GP1BB	-1.01438	3.73979	-8.74126	1.00993e-17	3.42052e-16	29.3919
COL6A6	-1.01435	-0.399336	-9.86554	6.16956e-22	3.49485e-20	38.9498
PDE6H	1.01379	1.80116	7.62625	5.78614e-14	1.23358e-12	20.9677
CDK14	1.01331	2.56088	10.255	1.71965e-23	1.11857e-21	42.5003
MACC1	1.01085	1.16931	9.51711	1.38153e-20	6.57024e-19	35.9199
CADM1	-1.01059	0.0576635	-7.67473	4.05525e-14	8.8168e-13	21.2943
RFX8	1.00997	2.7723	6.33124	3.72336e-10	4.49706e-09	12.4027
FBXW4P1	1.00969	4.24594	11.9723	6.82836e-31	8.95757e-29	59.2935
FNDC3B	1.00877	4.94491	15.8093	3.14292e-50	2.921e-47	103.347
JUP	1.00873	4.90203	7.71597	2.9926e-14	6.62212e-13	21.5426
CHD7	-1.00861	3.62855	-12.0631	2.62798e-31	3.60257e-29	60.2339
TSPAN7	1.00828	1.1299	7.82505	1.33076e-14	3.08806e-13	22.3978
ST3GAL6	1.0061	2.43505	10.9944	1.42981e-26	1.24251e-24	49.4892
WT1-AS	1.00549	0.90163	9.34511	6.20006e-20	2.72415e-18	34.4348
BAIAP2-DT	1.0053	2.50147	12.0561	2.82784e-31	3.84768e-29	60.1726
DMWD	-1.00438	1.77365	-13.9474	2.08271e-40	6.87971e-38	80.9457
MANEAL	1.00434	0.710016	12.3729	9.69702e-33	1.55022e-30	63.4994
NID1	-1.00333	2.43945	-6.63522	5.39742e-11	7.45121e-10	14.2625
BSPRY	1.00124	2.81951	10.966	1.89101e-26	1.60265e-24	49.2109
SLAMF1	-1.00042	1.13116	-11.7217	9.28484e-30	1.08555e-27	56.7277
ILDR2	1	1.1575	9.8187	9.4189e-22	5.24341e-20	38.5613
CLEC12B	0.999328	1.20058	12.1169	1.48752e-31	2.08611e-29	60.807
HOXB4	0.998334	1.36057	5.58759	2.99605e-08	1.38468e-07	8.16824
PLBD1	-0.996652	3.143	-5.96444	3.4435e-09	3.39851e-08	10.2038
SLC41A1	-0.996025	1.79755	-12.4753	3.21797e-33	5.36335e-31	64.5909
NRG4	0.99567	1.17562	7.75856	2.18353e-14	4.91508e-13	21.915
PRDM16	0.994072	0.18371	7.95462	5.01881e-15	1.22149e-13	23.2477
LOC729603	-0.993614	1.6474	-10.9684	1.84709e-26	1.57517e-24	49.2348
GPR162	0.992806	1.28635	10.0494	1.15424e-22	6.97812e-21	40.6295
M1AP	0.991984	1.0843	11.0056	1.28047e-26	1.12162e-24	49.5973
PIWIL4	0.991124	4.97913	11.0667	7.00521e-27	6.29711e-25	50.1641
SNORD116-19	-0.990795	3.92579	-8.00554	3.4083e-15	8.48347e-14	23.6722
CEMIP2	-0.985923	3.1441	-14.7992	8.32062e-45	4.34526e-42	90.9743
MAL	-0.985587	1.19987	-11.2379	1.27383e-27	1.24066e-25	51.8735
CSF3R	0.985314	6.08007	11.0628	7.27879e-27	6.52165e-25	50.1074
UGGT2	-0.984619	0.417896	-9.42764	3.02498e-20	1.37996e-18	35.1469
CD40LG	-0.984038	0.528431	-12.6396	5.40443e-34	9.94452e-32	66.3527
CHRM3-AS2	-0.982995	0.728409	-13.2035	1.0471e-36	2.49637e-34	72.5214
FCRL2	-0.981052	0.470136	-13.1939	1.16641e-36	2.75685e-34	72.4154
CTSL	-0.980308	1.86459	-8.47637	8.62912e-17	2.6258e-15	27.3269
CBX2	0.978826	2.24009	8.54581	4.94358e-17	1.54459e-15	27.8838
SLC22A16	0.97835	2.69622	12.3081	1.94408e-32	3.02846e-30	62.8151
SLC35G2	0.976013	0.560753	10.2666	1.544e-23	1.01151e-21	42.5833
TTC24	0.975794	1.72498	10.4142	3.85894e-24	2.65164e-22	43.9767
ANK1	-0.97572	3.31102	-6.21677	7.54815e-10	8.56748e-09	11.6716
MIRLET7BHG	0.975357	1.21292	10.4566	2.58308e-24	1.79747e-22	44.37
SIT1	-0.97485	0.8905	-12.1634	9.08845e-32	1.2978e-29	61.2932
MIR5195	-0.974613	-0.413045	-13.8161	9.58557e-40	2.9364e-37	79.4445
GFI1	0.974416	5.04684	10.7738	1.23483e-25	9.65913e-24	47.3307
MYO1C	-0.969416	1.7199	-12.6196	6.71738e-34	1.19981e-31	66.1381
LOC284865	0.969184	0.0986508	15.1064	1.96801e-46	1.21251e-43	94.6983
IL12A-AS1	0.96798	-0.104568	11.5305	6.61164e-29	7.22197e-27	54.7172
ALDH1A1	-0.966704	0.993821	-7.37118	3.63668e-13	6.95791e-12	19.1658
SPRY2	0.966546	3.14805	7.98771	3.90374e-15	9.62923e-14	23.5843
ABLIM1	-0.965153	3.11609	-9.97695	2.2407e-22	1.31973e-20	39.95
PROS1	-0.964161	0.136931	-10.3883	4.9248e-24	3.35045e-22	43.7277
LINC00958	0.962632	0.556129	6.82662	1.53644e-11	2.30756e-10	15.4682
CNR2	-0.962618	1.28236	-12.9512	1.75231e-35	3.6674e-33	69.7388
TPST1	-0.962532	1.877	-9.89923	4.54632e-22	2.61588e-20	39.2722
PRL	-0.9625	-0.43061	-9.44937	2.50215e-20	1.15394e-18	35.3009
GIMAP7	-0.961931	1.42438	-10.5938	6.9976e-25	5.11609e-23	45.6543
SPINK2	0.959279	3.24009	4.48528	8.15895e-06	1.47809e-05	2.7588
KCNC3	-0.959212	0.499788	-8.16692	9.86181e-16	2.64302e-14	24.9459
PKP2	-0.958961	-0.0273355	-10.4876	1.9262e-24	1.35586e-22	44.6488
STX1A	-0.958372	1.58085	-8.25015	5.16007e-16	1.42975e-14	25.5778
SLC2A5	0.956967	3.11484	9.03757	8.59164e-19	3.30618e-17	31.8484
TENT5A	0.956876	6.10598	9.20378	2.09379e-19	8.71761e-18	33.1668
TM7SF3	0.956086	5.07624	12.2928	2.28933e-32	3.50652e-30	62.6413
FZD8	-0.955976	0.452222	-9.64521	4.45162e-21	2.2707e-19	37.032
CD19	-0.954367	1.75511	-9.36506	5.21496e-20	2.31732e-18	34.6084
LINC01475	0.954338	0.251264	7.85461	1.06662e-14	2.50801e-13	22.5287
LOC200772	0.953806	1.08579	5.82554	7.75504e-09	6.93137e-08	9.46625
LOC105371058	0.953346	2.74297	9.80179	1.09689e-21	6.05101e-20	38.4071
CXCL8	0.95292	6.94418	5.14872	3.17934e-07	7.13732e-07	5.72385
MYO6	-0.952136	0.0268549	-8.80359	6.04802e-18	2.11099e-16	29.9311
DYTN	0.951899	0.255216	11.9117	1.2884e-30	1.65066e-28	58.6516
ARMH1	0.951145	5.04325	10.6409	4.45415e-25	3.33204e-23	46.0647
PLD1	0.950326	3.06192	11.1582	2.82315e-27	2.64253e-25	51.084
C3orf80	0.946839	0.817685	7.37191	3.61804e-13	6.92709e-12	19.1537
SYNE2	-0.946272	1.83283	-9.79504	1.16568e-21	6.41111e-20	38.3462
UNC5C	-0.943549	-0.20598	-7.43021	2.38797e-13	4.68151e-12	19.5447
SAMD11	0.942563	0.00800995	12.9908	1.12887e-35	2.42746e-33	70.1526
MAN1A1	0.941096	5.2134	8.1514	1.11214e-15	2.95809e-14	24.7602
A1BG	0.940992	1.54692	14.816	6.78409e-45	3.57691e-42	91.1502
URAD	0.940525	0.569788	12.6156	7.01877e-34	1.24957e-31	66.0924
GLIPR1	0.940448	4.23221	9.37889	4.62483e-20	2.06513e-18	34.6986
FSTL3	0.940242	2.5768	10.5842	7.66856e-25	5.59173e-23	45.5634
DIPK1B	0.940133	3.50064	6.13495	1.24225e-09	1.35073e-08	11.2116
ALCAM	0.940012	3.29461	10.8245	7.54834e-26	6.06011e-24	47.8412
FLT4	0.939899	0.292539	8.72141	1.18837e-17	4.01251e-16	29.2122
LATS2	0.938885	4.8912	14.9576	1.21384e-45	7.08081e-43	92.8873
SNORD116-18	-0.937764	3.64989	-7.56307	9.1682e-14	1.90068e-12	20.4558
COL6A5	-0.937492	-0.43246	-9.555	9.89537e-21	4.78908e-19	36.2141
LOC101927497	0.935107	2.92417	7.78356	1.81335e-14	4.13101e-13	22.0852
P2RY10	-0.935088	2.44144	-10.7776	1.18977e-25	9.36006e-24	47.3916
MYO5C	0.934017	1.49978	9.5541	9.97414e-21	4.81445e-19	36.2445
CD14	-0.933968	2.74151	-5.71868	1.43171e-08	1.15332e-07	8.83793
CHMP7	-0.933389	3.67751	-15.795	3.76334e-50	3.43932e-47	103.163
NFIC	0.932854	3.91093	18.4247	3.56503e-65	1.77714e-61	137.404
TARP	0.930292	3.74068	7.51976	1.25459e-13	2.55172e-12	20.1719
SCHIP1	0.929984	0.435173	9.21269	1.9399e-19	8.11386e-18	33.2812
ACTA2	0.929938	2.17376	11.1424	3.3055e-27	3.04628e-25	50.9342
SUSD3	-0.929607	3.11066	-10.0706	9.49655e-23	5.78593e-21	40.796
GZMB	-0.929108	0.969539	-9.79124	1.2062e-21	6.60749e-20	38.3191
ITM2C	0.927178	5.75084	9.17025	2.78838e-19	1.14812e-17	32.8939
EVPL	0.925117	1.09275	7.95993	4.82072e-15	1.17641e-13	23.393
DOCK9	-0.924843	0.813056	-12.6014	8.19149e-34	1.44894e-31	65.9419
CLCN4	-0.922844	0.359003	-10.2777	1.3915e-23	9.18186e-22	42.7083
FBP1	-0.921409	2.74793	-6.52596	1.09047e-10	1.43599e-09	13.5703
KLF9	-0.921293	4.07423	-8.75308	9.16578e-18	3.11784e-16	29.4796
CEACAM4	0.920586	3.03599	6.98428	5.33235e-12	8.60742e-11	16.5282
PTX3	0.919334	3.72885	6.78064	2.08359e-11	3.06058e-10	15.1801
ARHGEF17	0.917879	2.82567	10.7977	9.79542e-26	7.79568e-24	47.589
TMEM44	0.917005	2.85097	13.0976	3.43196e-36	7.90707e-34	71.3504
DUSP27	0.915269	0.0566235	11.2178	1.55781e-27	1.50389e-25	51.6155
BACE1	0.914038	1.67334	11.336	4.75382e-28	4.88148e-26	52.8474
SLFN5	-0.913245	1.51978	-11.1839	2.18509e-27	2.06581e-25	51.3405
HMX3	-0.910431	-0.0791625	-5.79767	9.10859e-09	7.96715e-08	9.28561
RHPN1	0.909837	3.0768	8.67897	1.68089e-17	5.54571e-16	28.928
CMBL	0.909057	1.94229	9.57658	8.1789e-21	4.00788e-19	36.4386
ANO7	0.909055	0.659059	8.66983	1.81089e-17	5.96029e-16	28.8436
TNF	-0.907934	3.61667	-7.10098	2.40373e-12	4.09336e-11	17.2636
GOLM1	-0.906123	0.885745	-9.74126	1.88912e-21	1.00963e-19	37.8779
NT5DC3	0.904512	2.84611	8.82817	4.93662e-18	1.74304e-16	30.1353
CD38	0.903445	4.6486	9.69536	2.84784e-21	1.48723e-19	37.4334
NAPSB	-0.903327	2.24573	-5.90886	4.77484e-09	4.55388e-08	9.9159
MME	-0.902504	0.138757	-9.25295	1.37334e-19	5.83766e-18	33.654
EVL	-0.901258	3.33366	-14.3395	2.06265e-42	8.50402e-40	85.5202
ZNF816	0.900545	3.02679	14.7217	2.12264e-44	1.03002e-41	90.0358
LOC105371430	0.900543	3.24235	6.11749	1.38049e-09	1.4869e-08	11.1165
C2	-0.899351	1.45755	-6.80028	1.82984e-11	2.7177e-10	15.3396
KCNA3	-0.898625	2.99389	-9.34102	6.42349e-20	2.8178e-18	34.3828
HSBP1L1	0.897621	2.03692	10.4681	2.31741e-24	1.61876e-22	44.4777
CYBRD1	0.897547	3.47646	10.7919	1.03621e-25	8.22283e-24	47.5264
TBC1D16	0.895437	0.985766	11.325	5.31401e-28	5.41615e-26	52.7347
FOXC1	0.895217	0.798146	5.44771	6.47925e-08	1.8823e-07	7.39707
ARHGAP31	-0.892544	1.24968	-9.8788	5.47117e-22	3.12506e-20	39.0962
LIN7A	-0.891589	1.06982	-7.25381	8.32208e-13	1.51054e-11	18.3578
HSH2D	0.890196	5.89842	9.33064	7.02755e-20	3.06075e-18	34.2465
HAPLN3	-0.890105	1.59134	-10.7072	2.35317e-25	1.78965e-23	46.7275
ITGB3	-0.889297	2.60213	-6.31761	4.05239e-10	4.84643e-09	12.2989
MBOAT7	0.888871	5.51558	15.1149	1.77266e-46	1.10457e-43	94.7974
H1FX	0.888503	8.17036	10.1129	6.43182e-23	3.96272e-21	41.083
KLHL14	-0.888243	-0.238479	-15.358	8.84566e-48	6.46724e-45	97.7457
CSRP2	0.88692	0.19375	9.81645	9.61157e-22	5.34524e-20	38.4787
AXIN2	-0.88659	0.180492	-12.1085	1.62616e-31	2.269e-29	60.718
DCHS1	-0.885288	2.00453	-7.97131	4.4218e-15	1.08292e-13	23.4666
OLFM4	-0.885019	1.70761	-5.41734	7.64295e-08	2.12447e-07	7.25136
CD177	-0.883635	1.50172	-5.65743	2.02544e-08	1.38468e-07	8.53662
CD300LF	0.883335	3.74692	9.07658	6.17966e-19	2.42386e-17	32.1588
SCML2	0.882286	2.88043	9.63116	5.0435e-21	2.55833e-19	36.9036
LOC105371899	-0.882253	-0.35999	-11.7385	7.80315e-30	9.18193e-28	56.8881
SMAD7	-0.879746	2.84975	-8.30124	3.45777e-16	9.79357e-15	25.9459
SNRPN	-0.879399	4.02775	-8.80428	6.01361e-18	2.10032e-16	29.8955
DNAJA4	-0.879177	3.31481	-9.36097	5.40331e-20	2.39713e-18	34.5465
ACCS	0.878257	3.61659	10.5942	6.96754e-25	5.10091e-23	45.6456
TMEM106A	0.876934	4.41763	17.6683	9.91059e-61	2.71719e-57	127.288
FCRLA	-0.87671	0.184154	-10.465	2.38675e-24	1.66296e-22	44.4425
MPEG1	-0.876019	4.25823	-4.93477	9.45118e-07	1.93657e-06	4.74873
TOX2	-0.875785	0.0963452	-10.9674	1.86616e-26	1.5865e-24	49.2223
IL2RB	-0.875519	1.26261	-10.6884	2.81879e-25	2.13488e-23	46.5515
TNFRSF25	-0.874049	2.63333	-10.398	4.49605e-24	3.06637e-22	43.8094
DOC2A	0.873617	-0.015702	15.5517	7.95201e-49	6.41236e-46	100.163
SPACA9	0.872917	0.958934	11.7158	9.86108e-30	1.14803e-27	56.6675
ASB13	0.872622	2.29274	12.0756	2.30189e-31	3.16345e-29	60.376
HCST	0.872021	5.63354	10.9893	1.50375e-26	1.29853e-24	49.3979
VOPP1	-0.871039	3.10995	-9.93231	3.36576e-22	1.96547e-20	39.5501
UBR5-AS1	0.869818	2.62464	15.1374	1.34519e-46	8.7812e-44	95.0357
SLC2A10	-0.869795	0.0584632	-10.2057	2.7223e-23	1.75205e-21	42.0419
SHANK3	0.869749	2.84184	5.82329	7.85663e-09	7.00413e-08	9.44289
GABRE	-0.869683	-0.458552	-8.90799	2.54516e-18	9.24248e-17	30.7504
ARHGEF11	-0.869533	2.16967	-7.19728	1.23481e-12	2.18629e-11	17.9548
F11R	0.869474	5.14277	11.4197	2.04069e-28	2.1519e-26	53.6524
MROH7	0.869082	2.13967	14.7095	2.46135e-44	1.18391e-41	89.8793
APOC2	-0.869068	1.98039	-5.60772	2.67751e-08	1.38468e-07	8.2566
BTLA	-0.868899	0.929474	-11.7147	9.98089e-30	1.15952e-27	56.6568
NEDD4	0.86878	2.13202	10.2604	1.6363e-23	1.0707e-21	42.5522
ZNF804A	0.868349	1.4618	8.15704	1.06463e-15	2.83663e-14	24.879
C11orf45	0.866657	0.620566	12.1374	1.19692e-31	1.70032e-29	61.0176
MIR27A	0.866213	4.31777	6.54863	9.43183e-11	1.25348e-09	13.6899
LILRA5	-0.866046	2.61573	-5.94608	3.83729e-09	3.74202e-08	10.1173
RAB32	0.864827	5.63077	9.14187	3.5512e-19	1.43922e-17	32.6583
MLLT3	-0.863154	1.89538	-9.66128	3.85865e-21	1.98113e-19	37.1682
BAALC-AS2	0.863124	0.144177	10.085	8.32104e-23	5.09236e-21	40.884
FRAS1	-0.862739	-0.641607	-11.0485	8.38626e-27	7.48945e-25	49.9808
SPART	0.86142	4.02334	14.2391	6.78297e-42	2.65669e-39	84.3414
CRACR2B	0.860931	2.22818	8.80107	6.17526e-18	2.15404e-16	29.9246
MCUB	-0.860458	2.37792	-10.1561	4.31497e-23	2.72275e-21	41.585
ERVFRD-1	0.859838	-0.0483241	13.2062	1.01577e-36	2.43226e-34	72.5369
GTSF1	0.859669	2.78601	5.87775	5.72654e-09	5.34599e-08	9.75019
PYGL	0.859076	5.83483	10.2468	1.85603e-23	1.20585e-21	42.3684
ERLIN1	0.858613	4.98229	12.1366	1.20808e-31	1.70732e-29	60.9975
PLCG1	-0.858273	3.46772	-9.11903	4.3121e-19	1.72339e-17	32.5003
MYRF	0.858171	0.553163	8.34357	2.47766e-16	7.14678e-15	26.2703
SCML4	-0.858121	0.520171	-12.1217	1.4146e-31	1.99404e-29	60.8565
LOC284454	0.857487	5.22705	7.54112	1.07504e-13	2.20617e-12	20.2781
LINC00982	0.857375	-0.119636	8.24341	5.4389e-16	1.50549e-14	25.3875
CACNB4	0.856591	0.527809	10.257	1.68858e-23	1.10097e-21	42.4985
KIAA0355	-0.856115	2.2377	-13.9884	1.29061e-40	4.39563e-38	81.4214
CD2	-0.855656	2.00195	-9.53352	1.19574e-20	5.72642e-19	36.0542
ZNF516	0.855631	4.63704	9.83964	7.79748e-22	4.35848e-20	38.7091
CCDC171	0.855557	1.17608	13.4123	9.8761e-38	2.57879e-35	74.8531
MIR4540	-0.855474	0.351973	-9.59398	7.01255e-21	3.47673e-19	36.5842
SIRPG	-0.853262	0.366613	-12.1926	6.66055e-32	9.68765e-30	61.5997
CAPN11	0.852658	0.794338	11.6943	1.23143e-29	1.42156e-27	56.4465
CD40	-0.851866	1.96647	-10.3732	5.67826e-24	3.84397e-22	43.5878
AFF2	0.851735	2.61615	7.55545	9.68983e-14	2.00125e-12	20.4514
KCNAB2	0.851669	5.83808	16.5474	2.53613e-54	3.75855e-51	112.699
CTSH	-0.850836	2.3146	-7.68011	3.89805e-14	8.49208e-13	21.3292
FCRL3	-0.850565	0.749502	-11.1562	2.88047e-27	2.68162e-25	51.0697
CEACAM6	0.850553	2.83029	4.5642	5.66183e-06	1.04307e-05	3.11829
CEBPA	0.849472	5.74892	7.75279	2.27889e-14	5.11721e-13	21.7809
ADD2	-0.849249	1.92568	-7.05959	3.19277e-12	5.33757e-11	17.0335
SNORD116-14	-0.847438	3.09117	-7.53367	1.13458e-13	2.32139e-12	20.2645
THEMIS	-0.846768	0.725542	-10.8385	6.58615e-26	5.31095e-24	47.9848
SNORA25	0.846646	6.70108	12.5369	1.65128e-33	2.87449e-31	65.2227
SLAIN1	-0.846611	1.448	-8.79201	6.65435e-18	2.31086e-16	29.8489
C3	-0.842963	0.412606	-10.8233	7.63364e-26	6.11964e-24	47.8377
DISC1	0.84127	3.20441	11.5885	3.6533e-29	4.07165e-27	55.3715
SLC5A10	0.840389	0.35373	8.78814	6.8695e-18	2.37805e-16	29.7698
CARMIL1	-0.84008	0.844364	-10.1874	3.22818e-23	2.06792e-21	41.8832
STAC	-0.839624	-0.478002	-10.7229	2.02042e-25	1.54948e-23	46.8515
LTBP1	-0.839247	2.35127	-5.68913	1.69321e-08	1.30687e-07	8.68939
LUZP1	0.838295	4.71086	10.527	1.32371e-24	9.42651e-23	44.9952
SNORD108	-0.838133	3.89493	-7.63207	5.54485e-14	1.18586e-12	20.9423
SLC9A3R2	0.836591	1.27312	8.22893	6.0896e-16	1.67882e-14	25.4251
ROBO4	0.836441	0.120068	11.2395	1.25437e-27	1.22606e-25	51.8438
FAM129A	0.836271	4.19369	9.47201	2.05245e-20	9.58637e-19	35.4979
HSPG2	0.835871	3.31586	7.88503	8.48784e-15	2.01394e-13	22.8181
DRAM1	0.835521	4.01095	11.3085	6.27485e-28	6.3133e-26	52.5577
VSIG4	0.834796	1.02004	5.62293	2.45895e-08	1.38468e-07	8.3519
LURAP1	0.834387	0.13019	10.5481	1.08267e-24	7.77057e-23	45.1702
DIPK1A	-0.834174	0.340046	-12.5161	2.06916e-33	3.56793e-31	65.0271
GAB2	0.833221	5.77566	11.3706	3.35473e-28	3.47081e-26	53.1512
ITPR3	-0.832926	2.07416	-10.3274	8.7369e-24	5.83531e-22	43.1622
TUBB2A	-0.832418	2.30433	-7.83234	1.26023e-14	2.93557e-13	22.435
SOCS1	-0.832014	3.16325	-8.41804	1.3738e-16	4.08519e-15	26.8448
IL1RN	-0.831892	2.29102	-7.05565	3.28013e-12	5.47694e-11	16.9985
NCKAP1	-0.831789	0.0752328	-9.6274	5.21444e-21	2.6426e-19	36.8691
SMIM3	0.83175	6.26312	9.9096	4.13784e-22	2.39585e-20	39.2964
CD96	0.831546	3.7939	5.69891	1.60188e-08	1.25482e-07	8.72349
XK	-0.831472	2.45703	-6.14409	1.17533e-09	1.28562e-08	11.2701
CACHD1	-0.83056	0.550662	-10.5781	8.12949e-25	5.89646e-23	45.5079
MYEF2	-0.830217	1.19254	-7.49274	1.52459e-13	3.06786e-12	20.0156
GNAI1	0.830124	1.67417	6.84567	1.35351e-11	2.04854e-10	15.6439
CD200	0.826797	2.69535	6.62886	5.62439e-11	7.73922e-10	14.2403
C3orf52	-0.826596	-0.315806	-11.7557	6.52871e-30	7.73208e-28	57.0653
LMO4	-0.825795	3.21906	-9.43621	2.80698e-20	1.28694e-18	35.1935
MARCH9	-0.824594	2.06841	-12.7864	1.08284e-34	2.11305e-32	67.9408
TMEM220	0.823887	1.64068	14.9288	1.72325e-45	9.7415e-43	92.5046
FIRRE	0.823655	3.03718	10.2783	1.38418e-23	9.1446e-22	42.7075
ZNF154	-0.823468	1.45717	-7.85897	1.03232e-14	2.43467e-13	22.6464
RAB37	0.822859	4.96899	10.9073	3.36434e-26	2.78671e-24	48.6141
SNORA32	0.821643	7.26261	9.82137	9.19519e-22	5.12408e-20	38.4826
SKAP1	-0.821419	1.50513	-9.72696	2.14734e-21	1.13986e-19	37.7495
RAG1	-0.820678	-0.150181	-11.01	1.22675e-26	1.07974e-24	49.6301
TC2N	-0.820651	1.9173	-8.59087	3.43702e-17	1.09192e-15	28.2311
PHOSPHO1	-0.820139	1.87159	-5.92428	4.36207e-09	4.20445e-08	10.0146
APOC4-APOC2	-0.81998	1.58309	-5.67326	1.85224e-08	1.38309e-07	8.62263
TBKBP1	0.819729	3.16234	12.4267	5.43648e-33	8.95207e-31	64.0725
DENND2C	-0.81966	-0.106833	-10.4998	1.71468e-24	1.2132e-22	44.7608
PVRIG	-0.819653	1.03745	-11.2658	9.63446e-28	9.57058e-26	52.1496
ARPIN	-0.819138	0.458827	-9.03203	9.00162e-19	3.45413e-17	31.8139
FFAR2	-0.817806	1.75387	-6.54796	9.47264e-11	1.25829e-09	13.7348
ABCB6	-0.817803	1.93934	-8.4426	1.1299e-16	3.39158e-15	27.063
PTGES	-0.816748	0.648189	-6.03106	2.319e-09	2.37638e-08	10.638
PDE4A	-0.816208	1.48256	-8.54019	5.17235e-17	1.61148e-15	27.8364
MIR23A	0.815269	4.17065	6.41285	2.23414e-10	2.80721e-09	12.8548
TIE1	0.815077	2.12436	7.27243	7.30331e-13	1.33401e-11	18.4864
ARHGAP42	-0.814883	-0.0390675	-11.3127	6.01055e-28	6.0585e-26	52.6082
ADRB1	0.814195	0.64927	7.1271	2.00798e-12	3.45376e-11	17.472
PRRG4	0.814001	2.40829	8.97044	1.51045e-18	5.65737e-17	31.3046
IL31RA	-0.813955	0.416131	-6.93651	7.36432e-12	1.16373e-10	16.2268
HDGFL3	-0.813877	1.00606	-7.2786	6.99383e-13	1.27961e-11	18.5288
PTPN14	0.812858	0.775012	6.95838	6.35402e-12	1.01461e-10	16.3592
TNFSF9	-0.811876	3.10132	-6.69556	3.64431e-11	5.16229e-10	14.6287
CACNA1C-AS2	0.811838	1.76538	8.82103	5.23695e-18	1.84128e-16	30.0905
CD302	0.810554	4.88333	8.63392	2.42504e-17	7.88232e-16	28.5238
GAMT	0.809576	2.61519	10.5019	1.67999e-24	1.19019e-22	44.7898
ZNF439	0.809538	2.98876	10.5459	1.10526e-24	7.92235e-23	45.1984
VMP1	0.809386	6.35655	10.1397	5.01938e-23	3.14912e-21	41.3744
EMILIN1	-0.80863	1.60432	-6.00952	2.63633e-09	2.66963e-08	10.5088
PANX2	0.808618	2.10072	7.38546	3.28571e-13	6.32393e-12	19.2668
KLF4	-0.807451	3.74449	-5.25423	1.83015e-07	4.36533e-07	6.34697
SLC2A14	-0.807071	1.05737	-8.28921	3.80016e-16	1.0708e-14	25.8844
RUNX3	-0.806014	4.44635	-7.28839	6.52842e-13	1.20047e-11	18.5127
CD8A	-0.805734	1.75866	-9.0463	7.9812e-19	3.07981e-17	31.9283
CCDC141	-0.805635	0.346816	-11.4422	1.62448e-28	1.73301e-26	53.9036
DNTT	0.804525	1.37049	4.57333	5.4255e-06	1.00193e-05	3.18287
ULK2	-0.80425	1.58866	-11.2448	1.18868e-27	1.16601e-25	51.9409
KCNK6	-0.803758	2.2967	-8.77688	7.53704e-18	2.59602e-16	29.7138
EPHB6	0.803233	3.03053	11.2282	1.40353e-27	1.35974e-25	51.773
GPR155	-0.80317	0.69974	-13.1297	2.39565e-36	5.56624e-34	71.7037
DEPDC7	0.803123	1.11491	10.1112	6.53221e-23	4.02006e-21	41.1894
ANTXR2	0.801444	4.39849	13.4998	3.64808e-38	1.00186e-35	75.8451
PLEKHG3	-0.800113	1.97765	-7.89248	8.02512e-15	1.90911e-13	22.8843
ZNF532	-0.798967	0.813631	-6.74884	2.56965e-11	3.71878e-10	15.0147
MIR4635	0.798705	1.03266	9.44628	2.57053e-20	1.18348e-18	35.3099
CFB	-0.798263	1.01741	-6.27633	5.23304e-10	6.13181e-09	12.0843
SNORD116-13	-0.798189	2.55125	-7.6294	5.65413e-14	1.20638e-12	20.9605
CLEC2D	-0.79798	3.62205	-11.8592	2.22777e-30	2.77001e-28	58.1233
SOCS2	-0.797796	2.34097	-5.36229	1.02892e-07	2.68565e-07	6.94916
GADD45G	-0.797421	2.65042	-5.98023	3.13657e-09	3.1203e-08	10.3128
ID2	-0.796752	4.56028	-8.70127	1.40116e-17	4.68767e-16	29.0511
GRAP2	-0.796378	1.75138	-9.15464	3.18519e-19	1.30146e-17	32.831
FCGR3A	-0.79513	1.60378	-6.43659	1.9237e-10	2.44086e-09	13.0495
PTGER4	0.795089	6.3769	9.61767	5.68455e-21	2.85446e-19	36.7101
ATP1B1	0.794704	2.7191	8.46891	9.15929e-17	2.77328e-15	27.2701
CTLA4	-0.794133	0.232823	-10.8489	5.94963e-26	4.81894e-24	48.0815
NDRG1	0.794089	4.9456	11.4038	2.39765e-28	2.50424e-26	53.4954
COL19A1	-0.793028	0.138405	-11.7867	4.73572e-30	5.66984e-28	57.39
SKIDA1	-0.791214	1.29097	-4.7214	2.68954e-06	5.16056e-06	3.84361
CPA6	0.791085	-0.211828	12.9529	1.71955e-35	3.61263e-33	69.7231
REM2	-0.790918	1.81283	-9.85796	6.60745e-22	3.71984e-20	38.9062
DEGS2	0.7909	0.844992	11.1896	2.06567e-27	1.95967e-25	51.3948
SKIL	-0.790149	3.96044	-8.68378	1.6162e-17	5.35483e-16	28.9268
NPM2	0.789662	0.916922	10.7305	1.87746e-25	1.44591e-23	46.9504
TGFBI	-0.789117	1.0107	-6.15085	1.12811e-09	1.23891e-08	11.3392
HOOK1	-0.789007	0.0458897	-11.1495	3.078e-27	2.85099e-25	50.9986
RNASE2	0.788787	6.48117	4.41167	1.14138e-05	2.03328e-05	2.31026
TTC7B	0.788752	3.37675	10.1633	4.03505e-23	2.54906e-21	41.6486
CDH4	0.788691	-0.278228	10.175	3.61989e-23	2.30217e-21	41.6446
CHMP6	0.788315	3.73686	15.7256	9.01086e-50	7.96938e-47	102.286
EHD4	-0.788013	2.93346	-9.52631	1.27417e-20	6.07545e-19	35.9765
CXorf21	0.787345	4.4008	7.34369	4.41939e-13	8.33904e-12	18.9193
RIMS3	-0.787328	0.836883	-11.2139	1.62034e-27	1.55603e-25	51.6372
CARD11	-0.787242	2.77883	-9.47532	1.99375e-20	9.36807e-19	35.5389
SLC12A7	0.787181	3.89403	9.09237	5.40669e-19	2.13904e-17	32.286
TIMP2	0.786837	4.89285	10.7847	1.11105e-25	8.75333e-24	47.436
PPP1R13B	-0.786765	0.127004	-12.6251	6.32696e-34	1.14123e-31	66.1972
UBE2Q2P1	0.785061	3.08661	12.5388	1.6179e-33	2.82535e-31	65.2697
IRS1	-0.784444	0.275683	-11.17	2.50949e-27	2.36435e-25	51.2033
OPTN	-0.784268	2.37848	-7.96654	4.58496e-15	1.12137e-13	23.4242
CD8B	-0.784175	0.853982	-9.71821	2.32202e-21	1.22901e-19	37.6757
GIMAP4	-0.78397	1.4522	-7.54959	1.01103e-13	2.08182e-12	20.4149
EXT1	-0.783845	1.16311	-9.24466	1.47471e-19	6.24915e-18	33.5934
CMTM5	-0.78347	-0.0628974	-7.70732	3.1901e-14	7.03644e-13	21.5229
NR6A1	0.782592	1.48804	7.59746	7.13932e-14	1.50049e-12	20.7634
LRMDA	0.782553	2.84572	7.7269	2.76051e-14	6.13329e-13	21.674
REEP3	-0.782493	2.68825	-8.06782	2.11718e-15	5.41229e-14	24.1742
LINC02595	0.780372	0.160089	9.49144	1.73099e-20	8.1684e-19	35.6333
EBPL	0.780201	4.39267	13.039	6.60206e-36	1.47161e-33	70.704
RBFOX2	-0.780054	0.163997	-9.76366	1.5454e-21	8.35704e-20	38.0684
MICALL2	0.779805	2.82577	9.382	4.50153e-20	2.01335e-18	34.7508
CLMN	0.779223	1.41735	8.81064	5.70636e-18	1.99555e-16	30.007
TCEAL4	0.778385	1.92401	11.8378	2.78583e-30	3.44312e-28	57.9161
APBB2	-0.777426	-0.11667	-11.0069	1.2642e-26	1.10914e-24	49.6014
DPYD	0.777166	4.05018	8.20024	7.61446e-16	2.06699e-14	25.1617
KRT18	0.7771	1.38025	4.98366	7.39462e-07	1.5435e-06	5.08746
LRP5L	0.777076	4.02879	9.91842	3.81907e-22	2.22545e-20	39.4234
CR2	-0.77702	-0.0676236	-12.9434	1.91202e-35	3.97135e-33	69.6541
PTPRE	0.776341	5.14181	9.8934	4.79306e-22	2.74632e-20	39.1771
SERPINI1	-0.775625	0.672812	-10.0562	1.08421e-22	6.58376e-21	40.6902
SYTL1	0.774937	4.19577	9.73651	1.97136e-21	1.04975e-19	37.8038
SHF	0.774642	1.23336	11.7374	7.89174e-30	9.26629e-28	56.889
PXK	0.774562	5.47647	13.7414	2.27695e-39	6.74888e-37	78.5887
LGMN	-0.774428	0.910517	-8.41265	1.43389e-16	4.24776e-15	26.8404
AK4	0.774044	0.643317	9.2132	1.93142e-19	8.08456e-18	33.3126
ARHGEF40	0.773062	3.8691	8.821	5.23835e-18	1.84128e-16	30.0543
P2RX4	0.772878	4.15197	11.9365	9.94018e-31	1.28856e-28	58.9224
MFAP4	0.770366	1.183	6.31068	4.23056e-10	5.04411e-09	12.2935
ZNF518B	-0.770215	2.27369	-15.5607	7.11262e-49	5.8211e-46	100.229
DUSP4	-0.770144	0.717773	-7.76066	2.14968e-14	4.84685e-13	21.9324
PLVAP	-0.769911	0.718387	-8.17944	8.94984e-16	2.41039e-14	25.0447
ST18	0.768641	0.0244569	9.01335	1.05354e-18	4.01178e-17	31.5674
LILRB4	-0.768427	1.50904	-5.67795	1.80377e-08	1.36012e-07	8.6503
CD70	-0.766886	1.18404	-5.83214	7.4642e-09	6.70201e-08	9.5079
SIGLEC15	0.766595	0.123314	12.102	1.74116e-31	2.41709e-29	60.6277
SH2D3A	-0.765566	1.20586	-10.9722	1.78017e-26	1.52522e-24	49.2741
MCTP2	0.765551	4.04736	6.92783	7.80756e-12	1.22741e-10	16.1253
B3GNT8	0.765527	3.01235	8.55662	4.53136e-17	1.42228e-15	27.9545
ZNF660	0.765274	1.80621	12.4901	2.74224e-33	4.66982e-31	64.7488
CD79B	-0.765017	2.92357	-8.6748	1.73893e-17	5.73375e-16	28.8802
TSPAN14	-0.764291	4.65059	-12.4831	2.95747e-33	4.97454e-31	64.661
ACVR2B	-0.762931	0.332707	-12.1022	1.73714e-31	2.41709e-29	60.6534
KLRC4	-0.761987	1.34328	-8.14068	1.20827e-15	3.1899e-14	24.7492
CNN3	-0.761692	0.152082	-9.70723	2.56162e-21	1.34544e-19	37.5708
PIK3IP1	-0.761112	5.19697	-8.43443	1.20584e-16	3.61714e-15	26.9182
IL12RB2	-0.761045	0.508887	-5.80388	8.78809e-09	7.72749e-08	9.34754
PCYT1B	-0.760957	-0.0368322	-9.44639	2.56823e-20	1.18341e-18	35.2964
COL14A1	0.760294	0.0981169	9.47728	1.95983e-20	9.22449e-19	35.507
SCN9A	-0.760129	-0.182824	-7.66687	4.29633e-14	9.3203e-13	21.2226
LY9	-0.760093	1.91283	-9.76817	1.48405e-21	8.04912e-20	38.1089
TMEM217	0.760048	1.43724	10.9106	3.25725e-26	2.70209e-24	48.6807
LINC02175	0.759542	2.53423	10.0806	8.65933e-23	5.28759e-21	40.9076
TRIP10	-0.759316	1.82171	-8.89236	2.89885e-18	1.04783e-16	30.6608
SKAP2	0.758803	3.72338	7.79799	1.62853e-14	3.74262e-13	22.1684
FMNL3	-0.758567	2.83307	-11.217	1.57036e-27	1.51334e-25	51.6568
SMAD3	-0.758022	4.17681	-9.8662	6.13291e-22	3.47768e-20	38.9392
GPR18	-0.757833	1.33876	-9.77319	1.41866e-21	7.70206e-20	38.1589
COL18A1	-0.757782	1.76145	-8.70831	1.32278e-17	4.44173e-16	29.1713
LEF1-AS1	-0.757206	-0.015097	-10.8155	8.2387e-26	6.59505e-24	47.7557
PLCL1	-0.756985	0.599771	-9.78263	1.30331e-21	7.08985e-20	38.2428
TBC1D2B	0.756961	4.68973	14.2831	4.0305e-42	1.62506e-39	84.8603
CDYL2	0.756542	3.34522	7.7586	2.18287e-14	4.91508e-13	21.8915
RGS3	0.755998	1.91461	9.56689	8.91005e-21	4.34674e-19	36.3543
FHL2	-0.755154	0.545682	-7.25595	8.19776e-13	1.48846e-11	18.3714
SCMH1	0.754845	4.24849	14.8317	5.60798e-45	3.13784e-42	91.3674
NAP1L3	-0.754536	-0.41244	-10.8705	4.81891e-26	3.9263e-24	48.2679
C20orf197	0.754442	1.5672	8.30697	3.30545e-16	9.39124e-15	26.0255
DUSP8	-0.753969	2.42954	-5.67289	1.85613e-08	1.38437e-07	8.59953
SCRN1	-0.753566	2.10634	-5.51181	4.55993e-08	1.51369e-07	7.74114
CXCR3	-0.753359	0.60612	-9.78971	1.22286e-21	6.68535e-20	38.3056
FPR1	-0.752798	3.95709	-4.49713	7.72623e-06	1.4035e-05	2.75437
GIMAP5	-0.75274	1.28188	-9.66917	3.59714e-21	1.85556e-19	37.244
GTF2IP7	0.752104	0.0196825	8.21846	6.60763e-16	1.81071e-14	25.2415
DOK6	-0.752027	-0.642353	-10.1685	3.84629e-23	2.44106e-21	41.6565
MIR606	0.7518	2.22399	7.30535	5.7937e-13	1.07546e-11	18.7105
MYCN	0.751309	2.79078	4.2451	2.39626e-05	4.12483e-05	1.7479
TM4SF1	0.751197	0.0575566	7.36658	3.75757e-13	7.16919e-12	19.0223
GZMK	-0.75018	0.719048	-8.41745	1.38029e-16	4.10228e-15	26.8776
THEM4	-0.750059	1.8348	-10.4696	2.28481e-24	1.59803e-22	44.4866
GPSM2	0.749472	3.08734	10.7763	1.20506e-25	9.46684e-24	47.3813
MROH6	0.74903	3.16562	10.5985	6.6886e-25	4.90981e-23	45.6909
LY75-CD302	0.74814	5.19677	11.5749	4.1988e-29	4.65125e-27	55.2126
ADAM28	0.748056	2.78293	8.29016	3.77191e-16	1.06339e-14	25.8802
SESTD1	-0.747657	2.42639	-7.45665	1.97609e-13	3.91322e-12	19.7404
KBTBD8	-0.747266	2.36589	-8.95753	1.68283e-18	6.27302e-17	31.1858
TWSG1	0.747225	3.46915	11.3299	5.05536e-28	5.18142e-26	52.7762
MAP1LC3A	-0.74697	2.61726	-7.49592	1.49008e-13	3.00726e-12	20.0115
CYSLTR2	0.746949	1.6885	7.32231	5.14064e-13	9.61725e-12	18.8339
FTCDNL1	0.746835	1.58714	8.65922	1.97426e-17	6.4708e-16	28.789
CCDC149	0.7466	0.623636	10.6298	4.95352e-25	3.6855e-23	45.9863
SPTLC3	0.745878	-0.013036	11.57	4.41697e-29	4.86346e-27	55.1443
SLC1A3	0.745289	1.17606	8.62613	2.58323e-17	8.32739e-16	28.5232
RETREG1	-0.745125	0.862587	-8.36815	2.04043e-16	5.93921e-15	26.4947
SH3D21	0.744746	2.64012	9.73165	2.05904e-21	1.09511e-19	37.7875
GZMM	-0.744344	2.20191	-9.76563	1.51835e-21	8.227e-20	38.0826
PM20D2	0.74398	3.67919	12.2738	2.80558e-32	4.22641e-30	62.4495
CCDC188	0.743903	0.0980661	10.5433	1.13325e-24	8.11235e-23	45.1305
BCR	0.743509	5.076	11.6826	1.38925e-29	1.59368e-27	56.307
PRKCA	-0.74319	2.37262	-7.25122	8.47411e-13	1.5361e-11	18.319
MYBL2	-0.743099	4.55492	-9.35431	5.72503e-20	2.52759e-18	34.4626
LOC105369438	0.742321	1.38404	7.31557	5.39101e-13	1.00479e-11	18.788
CCNJL	-0.742058	0.0140987	-8.63025	2.49841e-17	8.09202e-16	28.5377
LRRN3	-0.741207	-0.21029	-10.1348	5.25135e-23	3.27591e-21	41.384
SCARB1	0.741095	3.11574	10.4258	3.45648e-24	2.39007e-22	44.0729
LDLR	-0.740872	4.54487	-7.22965	9.85353e-13	1.76456e-11	18.1081
GSTM3	-0.740487	0.661371	-8.40466	1.52791e-16	4.50679e-15	26.7775
VAT1	0.740268	5.96133	9.74178	1.88044e-21	1.00597e-19	37.8103
PLOD2	-0.740206	-0.481517	-9.60007	6.64429e-21	3.30611e-19	36.5968
MACROD1	0.740169	1.7946	10.8366	6.70926e-26	5.40228e-24	47.9681
ANKRD63	0.739826	0.238686	12.7485	1.64185e-34	3.15891e-32	67.5242
PRRT4	0.739734	1.55781	5.79916	9.03034e-09	7.91132e-08	9.33049
ATP10D	0.739646	2.47913	10.1059	6.86076e-23	4.21752e-21	41.1373
LY75	0.739138	4.71697	11.6164	2.74423e-29	3.08988e-27	55.6389
HK2	0.738666	5.41404	8.66191	1.93143e-17	6.33799e-16	28.7323
PLPP7	-0.738574	0.131488	-9.02727	9.37008e-19	3.58048e-17	31.7669
CPNE5	-0.737128	0.161756	-12.5842	9.88176e-34	1.73672e-31	65.7569
SERPINB9P1	-0.736974	1.56584	-10.3364	8.02544e-24	5.36667e-22	43.2514
E2F2	-0.736919	3.84793	-7.26645	7.61623e-13	1.38793e-11	18.382
TULP4	-0.736803	2.66693	-11.0052	1.28617e-26	1.12425e-24	49.5841
SH3BP5	-0.736788	2.41218	-7.41298	2.7007e-13	5.24584e-12	19.4353
FAM124B	0.736524	2.10764	7.42922	2.40491e-13	4.71303e-12	19.5711
TRAF3IP2	0.736508	2.75768	11.0022	1.3242e-26	1.15256e-24	49.5616
CHI3L2	-0.735895	0.561567	-11.038	9.30085e-27	8.29273e-25	49.9138
ARRDC1	0.735801	4.46951	12.9096	2.77818e-35	5.66314e-33	69.2828
RGCC	0.735776	5.9609	6.09448	1.5859e-09	1.68496e-08	10.8857
FGFRL1	0.735728	2.93377	8.3873	1.75342e-16	5.14704e-15	26.6283
H3F3B	0.735711	8.18993	12.1792	7.68489e-32	1.10602e-29	61.3954
TNFSF13B	0.735087	3.85375	6.76684	2.28244e-11	3.33214e-10	15.0846
PHACTR3	-0.734804	0.0859588	-5.99911	2.80439e-09	2.82261e-08	10.4369
FOXO1	-0.734782	3.83199	-8.00263	3.48485e-15	8.65043e-14	23.6566
RHEBL1	-0.734216	1.05219	-9.78988	1.22103e-21	6.68203e-20	38.308
TLR2	0.733762	4.68317	6.8753	1.11062e-11	1.70158e-10	15.7607
IFITM1	-0.732806	4.77088	-6.62653	5.71011e-11	7.85323e-10	14.1377
KIAA1522	0.732709	2.11042	9.40963	3.5393e-20	1.59995e-18	34.9963
NLRP6	-0.732648	0.741527	-8.87135	3.45195e-18	1.23634e-16	30.4968
SORT1	-0.732327	3.42531	-5.97623	3.21167e-09	3.18865e-08	10.2664
HOXA11	-0.732057	0.533156	-4.47779	8.44423e-06	1.52659e-05	2.75305
TBX1	0.731401	0.357273	10.7859	1.09866e-25	8.66821e-24	47.457
LINC01114	0.730291	-0.505759	14.7861	9.75526e-45	5.04641e-42	90.8063
LBH	-0.729959	3.46062	-9.16163	3.00104e-19	1.23173e-17	32.8583
FKBP14	-0.729683	1.95249	-7.09998	2.4203e-12	4.1203e-11	17.3047
VANGL2	-0.729661	0.357426	-7.82409	1.34035e-14	3.10899e-13	22.3894
RUSC2	0.729013	3.33454	6.43174	1.98343e-10	2.51061e-09	12.9955
PLCB4	-0.727584	-0.0826764	-7.38405	3.3188e-13	6.38537e-12	19.2302
PYGM	-0.727084	1.82915	-8.09567	1.70954e-15	4.42173e-14	24.4027
TMEM246	-0.727	-0.584626	-9.90065	4.48808e-22	2.58508e-20	39.2401
ADGRL3	0.726314	-0.386447	9.84957	7.12845e-22	4.00084e-20	38.6804
SLC27A1	0.72554	3.06763	10.685	2.91356e-25	2.20362e-23	46.5111
MEG3	-0.725264	-0.127414	-6.22106	7.35222e-10	8.35893e-09	11.7201
CDC42BPB	-0.724492	2.64999	-7.60943	6.54247e-14	1.38567e-12	20.8162
ME3	0.724479	2.79819	7.72287	2.84394e-14	6.30843e-13	21.6454
SNPH	-0.724153	0.607627	-9.90948	4.14208e-22	2.39585e-20	39.371
TGFBRAP1	0.723838	5.2318	12.7429	1.74603e-34	3.33595e-32	67.4605
FAAH	0.722141	3.39253	8.09054	1.77829e-15	4.58226e-14	24.3461
ATG16L2	0.72214	5.3157	11.7582	6.36056e-30	7.54925e-28	57.0756
TMEM71	0.72203	3.87376	8.5265	5.77421e-17	1.78681e-15	27.6965
CEP295NL	0.722029	3.9818	10.55	1.0635e-24	7.65304e-23	45.2222
NEDD4L	-0.721373	0.427216	-9.59326	7.05733e-21	3.49577e-19	36.5795
SCARF1	0.721244	3.3115	9.00838	1.0985e-18	4.17718e-17	31.6009
BANK1	-0.721047	2.39038	-8.86262	3.71111e-18	1.32398e-16	30.4088
IL23A	-0.721017	1.38298	-8.28423	3.95155e-16	1.11118e-14	25.8443
CELSR2	-0.719937	0.321501	-11.4296	1.84633e-28	1.95825e-26	53.7773
RNF220	0.719633	5.15014	11.6731	1.53185e-29	1.74994e-27	56.2092
DPYSL2	-0.719629	3.21227	-5.27981	1.59841e-07	3.88696e-07	6.49774
CD48	-0.71946	3.85791	-7.7628	2.11587e-14	4.7726e-13	21.8885
GFI1B	-0.7193	2.89764	-5.32569	1.25202e-07	3.1652e-07	6.74375
SFMBT1	-0.719252	2.2629	-9.70266	2.66831e-21	1.3988e-19	37.527
G0S2	-0.718441	3.7738	-4.26583	2.18798e-05	3.7827e-05	1.77291
SERPINF1	-0.718392	1.50649	-6.55002	9.34811e-11	1.24265e-09	13.7537
LGALS3BP	0.718049	4.04443	5.97249	3.2835e-09	3.25407e-08	10.2475
SORL1	0.717592	5.48625	8.10002	1.65326e-15	4.28922e-14	24.3599
FBLN2	-0.717513	0.88368	-6.52145	1.12234e-10	1.47584e-09	13.5812
NCOA7	0.717471	4.13612	9.90395	4.35537e-22	2.51128e-20	39.2914
LINC00996	0.717388	0.664992	8.46905	9.14951e-17	2.77185e-15	27.2653
ANKRD9	-0.717053	3.16207	-7.65391	4.72531e-14	1.01971e-12	21.1214
PRKD3	-0.716834	3.10979	-8.36037	2.16997e-16	6.30569e-15	26.3988
HAL	0.716658	2.90486	6.15688	1.08759e-09	1.19916e-08	11.355
ARL11	0.716099	2.64467	10.5108	1.54402e-24	1.09669e-22	44.8722
HLA-DOB	-0.715873	2.4776	-10.5814	7.87482e-25	5.7345e-23	45.5295
RELL1	0.715149	4.66627	12.0525	2.93692e-31	3.98622e-29	60.122
PPM1H	0.715005	2.16984	7.9124	6.90629e-15	1.65588e-13	23.0424
PPP1R14A	-0.714689	-0.0345891	-8.08258	1.89048e-15	4.85766e-14	24.2916
DCUN1D3	0.713979	2.64878	11.092	5.45013e-27	4.9561e-25	50.4378
IFIT1B	-0.713068	2.27665	-4.14779	3.6532e-05	6.17432e-05	1.34126
TCEAL3	0.712799	1.3876	12.4188	5.91641e-33	9.6842e-31	63.9897
MIR551A	0.712679	-0.316201	13.3951	1.20128e-37	3.10713e-35	74.6337
BACE2	-0.71242	1.09571	-7.33108	4.83171e-13	9.07026e-12	18.8905
MORC4	-0.712407	0.203308	-10.7911	1.04458e-25	8.27727e-24	47.5263
GPA33	0.712186	1.53003	6.08605	1.6684e-09	1.76407e-08	10.9656
NABP1	0.712121	4.18243	9.15245	3.24525e-19	1.32206e-17	32.7807
GPRIN3	-0.712039	2.15238	-7.32062	5.20208e-13	9.72225e-12	18.8015
SLC16A1	-0.712029	2.11404	-7.96429	4.66385e-15	1.13965e-13	23.4142
BIRC3	-0.711927	3.38315	-9.12719	4.02335e-19	1.61387e-17	32.5719
RHBDF1	0.711723	0.748689	7.52957	1.1687e-13	2.38855e-12	20.2646
STON2	0.711717	2.61376	5.31207	1.34644e-07	3.3619e-07	6.70476
LINC02506	-0.711672	0.255052	-4.43615	1.02137e-05	1.82959e-05	2.56307
GAD1	-0.71151	-0.0281252	-6.58242	7.59155e-11	1.02329e-09	13.935
SAMD10	0.711201	1.91541	12.1725	8.25371e-32	1.18168e-29	61.3885
S100A12	-0.710344	6.14382	-3.78806	0.00016124	0.000255526	-0.209228
DSG2	-0.709532	-0.267859	-7.44324	2.17543e-13	4.28167e-12	19.6262
BMP2	-0.709385	-0.0454598	-7.12059	2.10005e-12	3.60533e-11	17.4307
SCCPDH	0.709312	5.14891	10.1327	5.35633e-23	3.33381e-21	41.3364
ALPL	-0.70891	0.662248	-5.62167	2.47627e-08	1.38468e-07	8.34896
CD7	-0.708738	2.69716	-6.84503	1.35927e-11	2.05668e-10	15.6031
TNFRSF1A	0.708571	5.07688	14.1332	2.36352e-41	8.87679e-39	83.1106
TXK	-0.708358	2.72641	-10.4773	2.12373e-24	1.49107e-22	44.5486
CTSG	0.707912	5.92822	3.52736	0.000439522	0.000668724	-1.10793
MAML3	0.707767	4.22313	12.9861	1.18967e-35	2.5383e-33	70.1221
RCOR2	-0.707657	0.0522826	-8.62665	2.57231e-17	8.30195e-16	28.5106
TMEM51	0.707181	0.572838	8.2217	6.44315e-16	1.76917e-14	25.3442
LRP4	0.706834	0.0681388	8.43274	1.22223e-16	3.66427e-15	26.9112
DTX3	-0.706609	0.599844	-8.03903	2.63947e-15	6.67587e-14	23.9848
GYPE	-0.706559	1.19848	-5.73335	1.31688e-08	1.07937e-07	8.95944
NT5DC2	-0.706497	1.8358	-9.25016	1.40671e-19	5.97025e-18	33.6338
JMY	-0.70599	3.21332	-7.45471	2.00374e-13	3.96653e-12	19.7067
SMIM1	-0.705833	1.407	-7.79774	1.63163e-14	3.7466e-13	22.2002
JAZF1	-0.705397	2.53738	-6.90606	9.03797e-12	1.40952e-10	16.0053
CDKN2D	-0.705255	5.35855	-9.25698	1.32664e-19	5.64791e-18	33.615
DAG1	-0.704973	2.55968	-12.4914	2.70449e-33	4.61988e-31	64.7618
INHBA	0.704939	0.707234	6.88777	1.0217e-11	1.57724e-10	15.8964
MFSD10	0.70449	6.26447	11.8606	2.1964e-30	2.73722e-28	58.1127
MYO7B	0.704471	1.1403	6.8512	1.30453e-11	1.97987e-10	15.6777
OAF	0.703871	2.80213	8.20172	7.52716e-16	2.0443e-14	25.2021
ITGAE	0.703507	2.98913	8.61969	2.72169e-17	8.72245e-16	28.4547
PIM1	-0.703493	6.1497	-7.56719	8.8979e-14	1.84813e-12	20.4084
TAL1	-0.703481	3.21781	-4.89797	1.13519e-06	2.29702e-06	4.61513
RMND5B	-0.703295	2.01584	-10.8387	6.57517e-26	5.30991e-24	47.9818
LINC02450	0.703272	-0.352554	9.17536	2.66933e-19	1.10218e-17	32.851
ZNF467	0.7023	3.21809	7.41509	2.66043e-13	5.17862e-12	19.4481
CRYGD	0.701998	0.204541	6.75712	2.43344e-11	3.53752e-10	14.9892
IL15RA	0.701373	2.05476	9.98215	2.13673e-22	1.26256e-20	40.0229
UBE2E2	0.700961	3.06222	8.69864	1.43159e-17	4.78075e-16	29.0839
SELENOP	0.700342	1.38411	4.97943	7.55384e-07	1.57427e-06	5.06768
SLC15A2	0.700258	2.93848	8.11572	1.46492e-15	3.82877e-14	24.5465
ZNF831	-0.700038	0.541272	-10.4054	4.19425e-24	2.87384e-22	43.8919
SAP30	0.69991	3.79875	6.52345	1.1081e-10	1.45816e-09	13.5471
EIF4E3	0.699904	3.38905	6.37858	2.77048e-10	3.43314e-09	12.6685
IFNLR1	-0.699885	0.216374	-9.18334	2.49361e-19	1.03196e-17	33.0704
SMAD1	0.699663	1.617	7.04154	3.61209e-12	5.99653e-11	16.9317
SLC30A4	-0.699387	-0.152621	-11.7606	6.20707e-30	7.38305e-28	57.1185
OXER1	0.698925	1.87183	9.15728	3.1144e-19	1.27539e-17	32.8611
OCLN	0.698771	0.304943	7.40502	2.85848e-13	5.53663e-12	19.3444
SEMA3G	-0.698708	-0.259098	-10.1258	5.70751e-23	3.53633e-21	41.2983
KCNH2	-0.698141	1.76123	-5.4094	7.97921e-08	2.19689e-07	7.21148
MS4A2	0.696932	0.439802	6.70492	3.42794e-11	4.87833e-10	14.6894
FBXO32	-0.696607	1.49764	-9.17548	2.66663e-19	1.1019e-17	33.0095
MPIG6B	-0.696607	1.11333	-5.58857	2.97982e-08	1.38468e-07	8.1716
LOC101930370	0.696105	1.70943	13.0202	8.1392e-36	1.77811e-33	70.4949
LTA	-0.695864	0.511383	-8.90249	2.66443e-18	9.65001e-17	30.7492
CCDC9B	0.695705	1.20907	12.695	2.95083e-34	5.56033e-32	66.9496
KLF1	-0.695607	2.95503	-4.68307	3.23133e-06	6.13463e-06	3.62375
KLRC3	-0.695383	0.427767	-8.17921	8.96521e-16	2.41335e-14	25.04
ST6GALNAC1	-0.695222	0.0720716	-7.0832	2.71593e-12	4.58515e-11	17.187
CLIP4	0.69468	1.87385	7.79825	1.62543e-14	3.73706e-13	22.2084
SNORD116-27	-0.694402	1.28078	-7.59703	7.16185e-14	1.50465e-12	20.7548
HLA-F	-0.694364	3.98263	-7.90618	7.23814e-15	1.72939e-13	22.9364
IL1RAP	0.694116	3.51846	8.62867	2.53051e-17	8.18148e-16	28.5146
HESX1	0.694022	1.38778	9.90705	4.23455e-22	2.44676e-20	39.3526
FGFR1	0.693589	2.34568	6.60858	6.41301e-11	8.73233e-10	14.1191
ST14	-0.693414	1.5121	-6.33581	3.61881e-10	4.38528e-09	12.4383
LZTS2	0.693378	3.40119	10.1392	5.04516e-23	3.16167e-21	41.4274
NR4A2	-0.693024	4.28889	-7.74653	2.38715e-14	5.33838e-13	21.758
TNFRSF21	0.692937	2.50221	5.83608	7.29576e-09	6.5723e-08	9.52112
ETV6	0.692629	6.27306	13.4864	4.25148e-38	1.15409e-35	75.6869
LINC02593	0.692576	-0.344866	12.4801	3.05586e-33	5.12431e-31	64.5821
USP43	0.692396	1.09163	10.4058	4.17541e-24	2.86551e-22	43.898
MAP1A	0.692093	1.8212	6.56829	8.314e-11	1.11328e-09	13.8754
DUSP10	0.691548	6.4134	9.30423	8.82938e-20	3.81221e-18	34.0052
IL12A	0.690792	0.53559	11.2085	1.71058e-27	1.63696e-25	51.5744
TBC1D29P	0.69068	0.0779453	12.9305	2.20478e-35	4.56215e-33	69.5048
ADRA2C	0.690403	0.132088	6.24324	6.41672e-10	7.38879e-09	11.7884
CACNA1C-AS1	0.689834	0.702047	9.34846	6.02237e-20	2.65246e-18	34.4643
CCSER1	0.689159	0.559537	8.27488	4.25223e-16	1.19023e-14	25.7504
ADAMTSL4	0.68839	2.53444	6.11505	1.40101e-09	1.50692e-08	11.1187
RBM38	-0.688134	6.16047	-7.30814	5.68097e-13	1.05525e-11	18.5928
KLF3-AS1	0.687914	1.20007	9.75825	1.6223e-21	8.75561e-20	38.0304
ADA	0.687909	4.5964	8.05385	2.35642e-15	5.98758e-14	24.0378
BPGM	-0.687867	4.27709	-6.10361	1.5011e-09	1.60188e-08	10.9756
FLT3LG	-0.687399	2.30253	-10.5356	1.21927e-24	8.71677e-23	45.1008
ALS2	0.68698	3.09747	10.3999	4.41721e-24	3.01636e-22	43.8311
DAPK1	0.686483	3.80686	7.20657	1.15748e-12	2.05602e-11	17.9947
ST8SIA6	-0.686317	1.97019	-5.42865	7.18776e-08	2.03057e-07	7.30708
MAN1C1	-0.685942	0.596224	-9.58913	7.31988e-21	3.61602e-19	36.5457
MPG	0.685564	4.76732	12.4166	6.06294e-33	9.86514e-31	63.9562
HIP1R	-0.684633	3.16859	-7.70671	3.20429e-14	7.06205e-13	21.5019
ARHGEF6	0.684607	5.66099	9.47181	2.05608e-20	9.59517e-19	35.4604
PDE5A	-0.684383	-0.299829	-8.01221	3.23941e-15	8.10725e-14	23.7422
SPATA20	0.684315	3.55514	8.62284	2.65303e-17	8.52232e-16	28.4672
C22orf34	0.684102	2.2398	9.08612	5.70027e-19	2.24547e-17	32.2633
THSD7A	0.683286	0.23547	5.34546	1.12627e-07	2.8974e-07	6.80684
SNORD116-26	-0.68242	1.4161	-7.28769	6.56073e-13	1.2056e-11	18.5892
IRF8	-0.681797	4.40735	-5.76078	1.12579e-08	9.48983e-08	9.01744
LOC400499	0.681156	1.60132	7.60282	6.86581e-14	1.44856e-12	20.8015
EPX	0.68114	4.31861	3.01099	0.00267185	0.00377715	-2.70404
EHD2	0.680465	0.86886	6.18206	9.33118e-10	1.04167e-08	11.5175
C1orf198	-0.680088	1.40309	-9.4745	2.00806e-20	9.41235e-19	35.5526
GPR141	0.680062	2.49259	6.1368	1.22836e-09	1.33722e-08	11.2472
FCRL5	-0.680006	0.115099	-10.1151	6.30093e-23	3.89082e-21	41.2168
CXCL12	0.679893	0.76667	5.08621	4.38937e-07	9.56117e-07	5.56979
MPZ	0.679752	2.3302	12.8134	8.04218e-35	1.592e-32	68.234
SUCLG2	-0.67958	2.71924	-6.61032	6.3412e-11	8.64099e-10	14.1026
ALDH2	-0.679563	3.64117	-5.35062	1.09553e-07	2.83052e-07	6.84719
SLC8A1	-0.67904	1.33187	-5.54952	3.70218e-08	1.39938e-07	7.96014
LGSN	0.679022	-0.487418	12.2227	4.83971e-32	7.09575e-30	61.8239
IL32	-0.678813	1.08198	-8.2885	3.82142e-16	1.07569e-14	25.8798
DPY19L2	0.678378	1.35425	6.00406	2.72329e-09	2.74703e-08	10.4907
SDCCAG8	0.677726	3.3891	12.284	2.51591e-32	3.82154e-30	62.5584
PLD3	-0.677393	4.52121	-6.78084	2.08094e-11	3.05751e-10	15.1312
RASD1	-0.677001	1.87085	-5.70163	1.57736e-08	1.23969e-07	8.77317
SEPT5	-0.67683	3.0268	-6.56247	8.63068e-11	1.15315e-09	13.7936
SEC14L2	-0.67668	0.491519	-8.82782	4.95118e-18	1.74706e-16	30.1406
PARP15	-0.676634	3.22082	-11.2105	1.67515e-27	1.60586e-25	51.5893
DIAPH2	0.676606	3.78952	8.91505	2.39968e-18	8.73732e-17	30.8222
SHTN1	-0.676245	0.958313	-5.62741	2.39787e-08	1.38468e-07	8.38248
KCNQ5-IT1	0.675898	2.47288	7.18032	1.38928e-12	2.43775e-11	17.8511
ARSG	-0.675555	0.697213	-10.7141	2.19985e-25	1.6777e-23	46.7969
SNORD116-6	-0.675306	2.07044	-6.36753	2.96896e-10	3.64779e-09	12.6189
CFAP161	-0.674991	0.0412769	-7.2412	9.08996e-13	1.63852e-11	18.2536
KLHL33	0.674959	0.00064421	9.04934	7.77906e-19	3.00604e-17	31.8756
SASH1	-0.674878	-0.330671	-8.10312	1.61426e-15	4.19508e-14	24.4203
RAB3D	0.6747	5.32299	8.63447	2.41413e-17	7.8515e-16	28.5146
LINC01257	0.67445	-0.288445	9.33287	6.89334e-20	3.00469e-18	34.2027
AQP3	-0.674315	1.78809	-8.11419	1.48229e-15	3.86864e-14	24.5437
GPRASP1	-0.674288	1.56434	-9.86915	5.97102e-22	3.3929e-20	39.0093
PFKP	0.67401	4.94912	9.06188	6.99769e-19	2.7175e-17	32.0061
CDC25B	-0.673977	3.84909	-12.4622	3.70599e-33	6.12092e-31	64.4448
SCD	-0.673799	3.26637	-6.84319	1.37603e-11	2.07803e-10	15.5751
IL1B	0.67366	3.53874	5.58839	2.98274e-08	1.38468e-07	8.12863
TCP11L1	0.673602	3.11632	14.0929	3.79765e-41	1.39759e-38	82.6317
LRRC25	-0.672825	4.29933	-5.86715	6.0915e-09	5.64034e-08	9.61642
ITPR2	0.67278	4.72969	11.0198	1.11305e-26	9.81237e-25	49.7085
RAPGEF5	-0.672659	-0.395106	-10.9046	3.4545e-26	2.85277e-24	48.5959
SNTA1	-0.672531	1.04339	-8.77024	7.96022e-18	2.73319e-16	29.6774
CALHM6	0.672255	3.08396	7.44437	2.15785e-13	4.25241e-12	19.6558
NCAM1	-0.672024	0.58088	-4.69421	3.06396e-06	5.83527e-06	3.72051
SCD5	0.671995	0.608528	8.39334	1.67147e-16	4.91176e-15	26.6724
GNPTAB	0.671908	5.022	12.0993	1.79156e-31	2.48076e-29	60.6067
KCNQ5	0.671886	2.76433	7.54079	1.07758e-13	2.21054e-12	20.3425
ZNF354C	-0.671793	0.233251	-10.3781	5.42208e-24	3.67509e-22	43.6353
HES6	-0.671483	2.65044	-6.61064	6.32805e-11	8.62735e-10	14.1065
ST3GAL4	0.671176	3.88781	7.58306	7.9287e-14	1.6575e-12	20.6133
DMXL2	0.671175	4.60148	6.25826	5.84998e-10	6.78608e-09	11.9022
NEAT1	0.670831	8.00324	8.4511	1.05591e-16	3.18481e-15	26.9806
RPS6KA2	0.670093	1.57114	7.39174	3.14218e-13	6.05617e-12	19.3153
TPM1	-0.670003	1.40658	-7.75094	2.31045e-14	5.18164e-13	21.8603
C1orf226	-0.66965	0.0350607	-7.21425	1.09716e-12	1.95329e-11	18.0693
MAGEH1	-0.669573	1.58429	-11.8726	1.93851e-30	2.42685e-28	58.2731
CAT	0.669481	7.0138	7.70092	3.34409e-14	7.34949e-13	21.3601
MEF2C	-0.669457	3.79059	-7.05573	3.27832e-12	5.47558e-11	16.9587
SEPT1	-0.669248	2.01196	-9.29519	9.54573e-20	4.10856e-18	34.0128
CRY1	-0.668932	2.90074	-8.3756	1.92365e-16	5.62267e-15	26.5225
C2CD2	0.668258	2.39775	11.4419	1.62898e-28	1.73443e-26	53.901
GPT2	0.668017	2.117	6.58296	7.56492e-11	1.0202e-09	13.9626
IDH1	0.667745	3.62673	9.56936	8.71777e-21	4.25673e-19	36.3504
STAG3L1	0.667113	2.30276	10.2555	1.71152e-23	1.1146e-21	42.5059
SIK1	-0.667082	4.76129	-7.0597	3.19035e-12	5.33515e-11	16.954
MAGOH2P	0.66642	0.326887	12.0877	2.02648e-31	2.79899e-29	60.4935
GPR171	-0.665701	0.295463	-9.46063	2.26745e-20	1.04923e-18	35.4295
CDCA7L	0.665527	4.43559	9.27751	1.11174e-19	4.77002e-18	33.8282
CD1D	-0.665447	2.21942	-4.48563	8.14583e-06	1.47581e-05	2.76694
BVES	-0.665403	-0.395401	-6.99225	5.05169e-12	8.19055e-11	16.5354
HRC	-0.665131	-0.562953	-9.10728	4.7643e-19	1.89171e-17	32.3761
ZSCAN18	0.664711	3.23283	6.94831	6.80085e-12	1.08092e-10	16.2825
ST6GAL2	-0.664484	-0.597915	-8.16826	9.76023e-16	2.61708e-14	24.8792
UBA7	0.664348	5.84223	11.3128	6.00614e-28	6.0585e-26	52.5733
RORA	-0.663655	1.24811	-7.32408	5.07685e-13	9.50441e-12	18.8416
DEFB1	0.663581	0.795872	4.14984	3.6213e-05	6.12342e-05	1.365
NMT2	-0.663016	1.57424	-7.80547	1.54021e-14	3.55006e-13	22.2549
FYN	-0.662983	3.40489	-9.3373	6.634e-20	2.89394e-18	34.345
PROCR	0.662941	0.392788	10.0266	1.42284e-22	8.4989e-21	40.3973
FAM45A	0.662742	2.70439	10.9207	2.95108e-26	2.45181e-24	48.7717
SLC35F2	0.662394	2.70592	7.15848	1.61642e-12	2.81648e-11	17.698
SLC16A10	-0.661744	0.21471	-9.29616	9.46612e-20	4.07749e-18	34.0224
CARMIL2	0.66115	3.56054	8.54857	4.83503e-17	1.51413e-15	27.8776
CCR1	-0.660834	2.51124	-4.94311	9.06486e-07	1.86361e-06	4.85495
HCP5	-0.660241	3.84716	-7.54489	1.04603e-13	2.15226e-12	20.325
GALNT7	0.659986	3.68461	12.6198	6.70238e-34	1.19981e-31	66.1388
CD300E	-0.659629	1.81397	-4.13913	3.79141e-05	6.39923e-05	1.32107
THBD	-0.659603	1.66662	-5.96889	3.35412e-09	3.31866e-08	10.2759
E2F5	-0.659295	0.764701	-10.9321	2.63718e-26	2.20774e-24	48.8875
ATF3	0.658685	4.84166	6.51495	1.16984e-10	1.53315e-09	13.4595
FUCA1	-0.658658	2.83446	-9.46805	2.12483e-20	9.89914e-19	35.4764
SLC25A4	-0.65857	0.262781	-10.2679	1.52492e-23	1.00021e-21	42.6174
MIR3134	0.658306	2.41972	8.17155	9.5146e-16	2.55496e-14	24.9794
GLT1D1	-0.657849	1.58276	-5.0715	4.73318e-07	1.02411e-06	5.50371
KIAA1324L	-0.657831	0.314213	-6.87105	1.14268e-11	1.74875e-10	15.7966
MGLL	0.657752	3.0464	6.47002	1.55692e-10	2.00451e-09	13.2384
ELMO1	0.657153	5.12012	12.3161	1.78457e-32	2.78789e-30	62.8857
HSD17B11	0.656526	6.42952	11.928	1.08628e-30	1.39825e-28	58.8059
STAG3	-0.656307	0.737621	-10.5671	9.02986e-25	6.51504e-23	45.4058
SNX22	-0.655851	0.796792	-7.72981	2.70175e-14	6.00761e-13	21.7099
GRK5	-0.655764	2.36692	-8.09488	1.71991e-15	4.44603e-14	24.3867
DOCK5	0.655714	4.59972	9.79843	1.13062e-21	6.22453e-20	38.3418
EMILIN2	0.6557	4.848	6.90325	9.20974e-12	1.43346e-10	15.9367
HIST2H2BE	0.654936	7.25716	9.22415	1.7585e-19	7.40595e-18	33.3017
TSPAN6	-0.654768	-0.419902	-9.94884	2.89558e-22	1.69633e-20	39.6854
HMOX1	-0.654678	2.7803	-5.55405	3.61038e-08	1.39371e-07	7.94762
HBEGF	-0.654621	3.00063	-5.99973	2.79416e-09	2.81387e-08	10.4164
NDST1	0.654273	4.13143	10.9866	1.54489e-26	1.33195e-24	49.3935
SNORD116-7	-0.654194	1.83135	-6.51716	1.15349e-10	1.51329e-09	13.5439
MYO16	-0.653354	-0.629074	-9.36378	5.2735e-20	2.34143e-18	34.5338
SLC9A7	0.653296	4.35887	8.99885	1.19007e-18	4.51289e-17	31.4981
PPIAP30	-0.65322	0.875492	-7.55476	9.73819e-14	2.01003e-12	20.4566
PLEKHA1	-0.653109	0.58974	-10.3523	6.91578e-24	4.65872e-22	43.3999
SAT1	0.652947	8.03985	7.53304	1.13973e-13	2.33107e-12	20.1211
LYZ	0.652863	10.5094	3.63919	0.000288024	0.000445351	-0.922224
NME8	0.652216	0.994229	7.85963	1.02724e-14	2.42375e-13	22.6551
VCAN	-0.6517	3.69572	-3.45255	0.000579455	0.000871089	-1.29912
KDM5B	0.6512	5.7798	10.9914	1.47303e-26	1.274e-24	49.4138
PMEPA1	-0.650389	0.582915	-7.42816	2.42318e-13	4.74545e-12	19.5632
UNC13B	-0.650243	1.02438	-6.15011	1.13321e-09	1.24376e-08	11.3363
SRSF12	0.649628	-0.0654225	11.6265	2.47372e-29	2.79678e-27	55.7164
ADCY3	0.649432	4.09692	9.69293	2.91046e-21	1.51703e-19	37.4209
PRF1	-0.649257	2.70311	-6.29924	4.54179e-10	5.38009e-09	12.1889
BEX3	-0.649222	1.81297	-4.53329	6.53715e-06	1.1965e-05	2.98851
LOC101927751	0.648329	-0.0669705	13.8886	4.13521e-40	1.31832e-37	80.274
JDP2	0.648243	2.8922	7.20577	1.16391e-12	2.06677e-11	18.0139
LDLRAP1	-0.648079	2.58209	-10.9479	2.25844e-26	1.90522e-24	49.0302
ZNF609	0.648044	4.53577	9.66402	3.76587e-21	1.93713e-19	37.158
DHRS7	0.647749	4.16064	13.1484	1.94336e-36	4.57349e-34	71.9136
B3GNT5	0.647204	3.36876	8.06622	2.14341e-15	5.47678e-14	24.1628
SEMA6B	-0.647007	1.21259	-5.5023	4.80491e-08	1.56049e-07	7.7101
EPB41L3	-0.646805	0.0568772	-7.13788	1.86389e-12	3.22005e-11	17.5531
MERTK	0.646756	2.46478	7.28556	6.66e-13	1.2218e-11	18.5689
SLC35G1	-0.646723	-0.318935	-12.6545	4.59164e-34	8.506e-32	66.5109
IQSEC1	-0.646653	4.56338	-8.16875	9.723e-16	2.60837e-14	24.8889
PRDX2	-0.646646	4.48271	-5.38719	8.9978e-08	2.41229e-07	7.00681
PRKN	-0.646362	-0.397926	-8.76309	8.44237e-18	2.88969e-16	29.5707
LOC100129484	0.646344	1.00353	10.1295	5.51967e-23	3.43158e-21	41.3553
PTK7	0.646011	2.51455	6.19744	8.49506e-10	9.55329e-09	11.6041
VWA1	0.646009	-0.232725	11.2521	1.10518e-27	1.08985e-25	51.9392
PAPPA	-0.645925	-0.62929	-8.09763	1.68385e-15	4.35734e-14	24.3392
TNRC18	0.645863	5.8362	13.4401	7.20426e-38	1.91819e-35	75.1674
GALNT14	0.645721	1.0203	6.41936	2.14443e-10	2.70627e-09	12.9516
MAP7	0.645708	2.07966	5.64003	2.2338e-08	1.38468e-07	8.44844
RIPOR3	-0.645363	2.13007	-4.52955	6.65163e-06	1.21652e-05	2.96311
CHAC1	-0.64527	0.633688	-6.4701	1.55614e-10	2.00398e-09	13.262
S100A10	-0.645036	4.74353	-4.38738	1.27375e-05	2.25714e-05	2.24944
LKAAEAR1	0.644863	0.0969287	12.297	2.18918e-32	3.36251e-30	62.6818
CCDC125	0.644819	3.13304	11.5985	3.2987e-29	3.70658e-27	55.4721
CYSLTR1	0.644593	2.34117	9.27998	1.08831e-19	4.67319e-18	33.889
CHST2	-0.644555	3.34499	-6.44224	1.85619e-10	2.36099e-09	13.0391
SIGMAR1	-0.644398	3.46982	-7.82351	1.3462e-14	3.12124e-13	22.3434
SNORA47	0.644149	1.42993	7.44666	2.12269e-13	4.18841e-12	19.6988
SFXN1	-0.643797	2.8626	-10.6128	5.82929e-25	4.3195e-23	45.8215
SELENBP1	-0.643093	2.90962	-3.90327	0.000101507	0.00016415	0.357934
VDR	-0.642981	2.20687	-6.99644	4.91015e-12	7.98631e-11	16.6097
IMPA2	0.642825	3.35407	8.51581	6.29154e-17	1.94033e-15	27.6236
LINC00861	-0.642411	0.225068	-8.3403	2.54247e-16	7.32601e-15	26.27
DNM3	-0.642166	0.445139	-7.36207	3.87958e-13	7.38655e-12	19.1011
MARCKSL1	-0.642016	5.53061	-8.19775	7.76324e-16	2.10321e-14	25.0807
DYRK2	-0.641591	3.51801	-11.6471	2.0025e-29	2.2734e-27	55.9561
CYP2T1P	-0.641168	-0.0963442	-9.46646	2.15466e-20	1.00211e-18	35.465
FRY	0.640755	4.36268	7.11998	2.10896e-12	3.61948e-11	17.3912
RGS18	0.64031	3.4823	6.81502	1.65947e-11	2.48079e-10	15.4052
PIK3R1	0.640273	5.58861	11.9946	5.40083e-31	7.18808e-29	59.509
GRPEL2	-0.639503	2.17213	-12.2909	2.33603e-32	3.55817e-30	62.6333
FANCE	-0.638936	2.22805	-10.4922	1.84393e-24	1.30296e-22	44.6943
REXO5	0.638582	2.85503	10.1636	4.02253e-23	2.54408e-21	41.658
STARD4	-0.638472	2.82321	-7.06264	3.12683e-12	5.23212e-11	17.034
FRMD4A	-0.637433	0.50993	-6.96004	6.28286e-12	1.00471e-10	16.3847
LHX6	0.636717	-0.36683	9.9797	2.18516e-22	1.28979e-20	39.8636
SPTB	-0.636707	2.36461	-4.30012	1.88082e-05	3.27458e-05	1.96833
CPNE2	0.636001	2.9165	9.09806	5.15186e-19	2.04264e-17	32.3518
SORCS1	0.635996	-0.504305	11.0051	1.28758e-26	1.12425e-24	49.4605
LOC100506688	0.635779	-0.265768	8.66437	1.89312e-17	6.21973e-16	28.6819
SLC22A4	0.635406	3.31652	7.60744	6.63807e-14	1.40321e-12	20.8023
PRKRA-AS1	0.634484	3.24281	9.42844	3.00408e-20	1.37157e-18	35.1401
BCAS4	-0.634329	1.10287	-8.76196	8.52115e-18	2.91484e-16	29.6106
STRIP2	-0.633665	0.857729	-7.42387	2.49869e-13	4.8846e-12	19.5358
HAVCR2	0.633557	3.29043	6.37763	2.78714e-10	3.45011e-09	12.6647
CTNNA3	-0.633508	-0.573061	-9.35862	5.51479e-20	2.44197e-18	34.4955
MMP9	-0.633495	3.55977	-3.83331	0.000134632	0.000215036	0.0684131
HOXB8	0.633247	-0.294963	5.71547	1.45805e-08	1.16972e-07	8.6697
PLS3	-0.63317	-0.365411	-8.19472	7.94792e-16	2.15218e-14	25.1102
LINC02600	0.632982	-0.379123	7.76567	2.07119e-14	4.67566e-13	21.7772
PLXNC1	-0.63296	3.74989	-5.61175	2.61779e-08	1.38468e-07	8.22584
GIPC3	0.632716	0.878814	7.96981	4.47272e-15	1.0949e-13	23.466
GCHFR	-0.632562	1.58505	-9.22622	1.72754e-19	7.28676e-18	33.4357
TMOD1	-0.632556	2.5329	-5.35685	1.05949e-07	2.75168e-07	6.91761
LOXL3	0.632515	2.58598	6.96261	6.17498e-12	9.88321e-11	16.3928
PTGER3	-0.632382	-0.396675	-8.08727	1.8235e-15	4.69655e-14	24.2942
UGT3A2	0.631914	0.0305189	7.31476	5.4219e-13	1.01021e-11	18.6774
PTPRN2	0.631691	0.761743	7.10686	2.30836e-12	3.94442e-11	17.3544
SOX11	-0.631636	-0.722089	-7.63207	5.54499e-14	1.18586e-12	20.8825
CLEC2L	0.630712	-0.448996	8.34888	2.37599e-16	6.87159e-15	26.1466
KEL	-0.630313	2.04901	-4.29273	1.94327e-05	3.37783e-05	1.94739
P2RY8	0.630238	5.35667	8.09106	1.77117e-15	4.56606e-14	24.2948
SETBP1	-0.63016	0.84925	-7.61598	6.23706e-14	1.32457e-12	20.8924
GATA1	-0.629971	3.01012	-4.44975	9.59987e-06	1.72392e-05	2.58531
GAL3ST2	0.629499	0.72704	5.79327	9.34231e-09	8.13525e-08	9.27956
RTN1	-0.629388	-0.185529	-6.85693	1.25566e-11	1.90781e-10	15.6723
ALPK3	-0.62937	0.870226	-6.07804	1.75064e-09	1.8425e-08	10.9149
PLB1	0.629227	2.26516	8.21142	6.97985e-16	1.90415e-14	25.2853
RAB11FIP5	-0.62855	0.654904	-6.05318	2.03194e-09	2.10942e-08	10.7686
FBLN5	0.628482	0.325681	6.44392	1.83662e-10	2.33718e-09	13.0483
HSPA7	-0.628319	1.94893	-4.27255	2.12427e-05	3.67754e-05	1.86575
SRBD1	0.628187	3.39494	12.3983	7.38504e-33	1.18754e-30	63.769
FKBP10	-0.627529	-0.335618	-7.99949	3.56899e-15	8.85128e-14	23.6416
AGXT	0.627233	-0.594699	11.5743	4.22874e-29	4.67498e-27	55.1025
SNORD116-2	-0.627059	0.90932	-7.11404	2.19699e-12	3.76233e-11	17.4135
KCNG2	0.626973	0.284708	8.03095	2.80757e-15	7.07167e-14	23.8751
NOCT	0.626124	5.83527	8.28895	3.8079e-16	1.07243e-14	25.7893
MIR4774	0.625596	2.37085	8.29465	3.64135e-16	1.02976e-14	25.9213
IGF1R	-0.625067	3.02182	-6.14425	1.17416e-09	1.2846e-08	11.2572
EAF2	0.625046	4.9005	8.76472	8.32983e-18	2.85295e-16	29.5711
TMEM117	-0.624866	0.0496686	-10.1639	4.01492e-23	2.54219e-21	41.6585
WWC2	-0.624755	0.357525	-6.72029	3.09977e-11	4.44141e-10	14.826
TRPC1	-0.624544	-0.0727419	-8.95265	1.75299e-18	6.51242e-17	31.1417
CABP4	-0.624326	0.902818	-8.67956	1.67283e-17	5.52244e-16	28.9491
CERS6	0.624284	4.91463	12.182	7.46084e-32	1.0823e-29	61.4734
STK26	0.624161	5.55649	12.8502	5.36084e-35	1.07676e-32	68.6256
MIR646	0.623743	1.07958	6.5026	1.26573e-10	1.65171e-09	13.4661
DGCR6	0.623356	1.9896	9.88605	5.12369e-22	2.9327e-20	39.1625
GPX1	0.622909	7.66465	8.98262	1.36386e-18	5.12231e-17	31.271
HMGA2	-0.622208	-0.574073	-8.20317	7.4429e-16	2.02242e-14	25.1469
RBMS2	0.621991	3.38244	8.75949	8.69575e-18	2.97018e-16	29.5658
RIPK2	0.621951	5.56541	8.46879	9.16801e-17	2.77439e-15	27.1959
SIPA1L2	0.621736	2.2237	4.82607	1.61833e-06	3.19966e-06	4.32731
SH2D2A	-0.621493	1.36327	-8.56264	4.31703e-17	1.3589e-15	28.0168
SNORA74A	0.621321	3.53642	8.70009	1.41475e-17	4.73026e-16	29.0844
CXCL3	0.620534	1.22147	5.39061	8.83308e-08	2.37754e-07	7.12896
C11orf74	0.620526	1.89821	9.56565	9.00798e-21	4.39061e-19	36.3432
ZNF697	0.620484	0.811409	8.37202	1.97891e-16	5.77497e-15	26.5193
ZNF230	0.6203	1.55484	12.36	1.11455e-32	1.76633e-30	63.3646
ZAP70	-0.620193	3.25006	-6.27291	5.34485e-10	6.25169e-09	12.0143
EPOR	-0.620133	2.58303	-6.11156	1.4308e-09	1.53566e-08	11.0787
MIR5003	0.619445	-0.373366	11.245	1.18691e-27	1.16601e-25	51.8417
GLUL	0.618693	6.97343	9.43308	2.88471e-20	1.31927e-18	35.0907
LRP3	0.618463	2.22574	5.26029	1.77245e-07	4.24691e-07	6.44858
DISC1-IT1	0.618398	0.890007	8.83193	4.78575e-18	1.69523e-16	30.174
RBPMS-AS1	0.617947	-0.466101	11.9341	1.01966e-30	1.31785e-28	58.8158
ABI3	-0.617918	1.33253	-6.68953	3.79075e-11	5.35727e-10	14.6356
ITGB8	0.6179	-0.199295	9.38288	4.46715e-20	1.9996e-18	34.6596
RASGEF1A	0.617768	0.805315	9.27102	1.17567e-19	5.0286e-18	33.8124
OSGIN2	0.617641	3.61465	11.082	6.02118e-27	5.43929e-25	50.3296
CYP7B1	0.617612	0.728775	5.06187	4.97198e-07	1.07075e-06	5.4494
TGIF1	0.617003	2.67197	9.81287	9.92745e-22	5.50416e-20	38.5041
TCAF2	-0.616805	0.899357	-7.38082	3.39589e-13	6.52911e-12	19.2363
WNT10B	-0.616646	0.377727	-7.18227	1.37061e-12	2.4073e-11	17.867
AGRN	0.616218	2.10615	7.19554	1.24981e-12	2.20928e-11	17.9608
SLC7A7	-0.616076	2.00516	-4.94719	8.88183e-07	1.82852e-06	4.89051
N4BP3	-0.615997	1.36051	-5.09957	4.09816e-07	8.97294e-07	5.64626
LOXHD1	0.615444	0.81534	4.91959	1.0195e-06	2.07749e-06	4.76654
GIHCG	0.615427	4.64767	8.75223	9.2297e-18	3.13764e-16	29.4768
LOC100419170	0.615298	0.338019	4.70532	2.90529e-06	5.54948e-06	3.71544
MCTP1	0.615181	3.27355	8.19449	7.96217e-16	2.15497e-14	25.1355
LINC00926	-0.614294	4.00366	-7.13275	1.93119e-12	3.33213e-11	17.4698
GPR12	0.614175	-0.39982	9.3605	5.42536e-20	2.40496e-18	34.4177
NR1H3	0.614067	1.8059	9.59065	7.2217e-21	3.57074e-19	36.5613
SPX	-0.613776	-0.341245	-7.92429	6.31319e-15	1.52211e-13	23.0814
DCLK2	-0.613689	-0.17322	-7.78597	1.78115e-14	4.0644e-13	22.0827
RAB27A	0.613022	4.12555	8.11169	1.51117e-15	3.94025e-14	24.4854
BCL9L	-0.612693	3.00157	-9.80066	1.10817e-21	6.10708e-20	38.3808
GNG11	-0.611988	0.585178	-5.71109	1.49486e-08	1.19191e-07	8.8365
GOLGA8M	-0.611789	1.74319	-4.52181	6.89441e-06	1.25865e-05	2.94027
CABLES1	0.611761	1.34422	5.63016	2.36119e-08	1.38468e-07	8.4022
SH3PXD2B	-0.61134	0.487523	-7.03437	3.79302e-12	6.27599e-11	16.8766
P2RY13	0.611274	3.16739	4.55569	5.89096e-06	1.0835e-05	3.0658
IL6ST	-0.61124	4.44438	-7.36459	3.81097e-13	7.26349e-12	19.0423
MARCH3	-0.611103	2.2417	-7.61578	6.24595e-14	1.32594e-12	20.8728
MEIS1	-0.611035	2.93613	-3.20845	0.00137856	0.00200429	-2.06884
CMTM8	-0.610479	0.437946	-7.97522	4.29263e-15	1.05269e-13	23.5063
ZNF625	0.610432	1.54526	8.18779	8.38767e-16	2.26455e-14	25.1131
KREMEN1	-0.609648	0.622478	-6.66869	4.34252e-11	6.10246e-10	14.5036
LINC01237	0.609509	2.0627	8.03397	2.74371e-15	6.92354e-14	23.9472
CIITA	0.609484	4.47313	5.24534	1.91805e-07	4.55124e-07	6.29987
FRMD3	0.609466	1.12449	7.01968	4.19253e-12	6.89335e-11	16.785
CRTAP	0.609143	5.8262	10.6003	6.57103e-25	4.82997e-23	45.6627
CEP85L	-0.608992	2.62605	-8.29433	3.65064e-16	1.03185e-14	25.9011
PKLR	-0.608986	0.822349	-5.12377	3.61763e-07	8.01944e-07	5.76931
ANKRD36C	0.608715	3.95074	10.9428	2.37412e-26	1.99973e-24	48.9718
SBK1	-0.607992	0.612186	-7.99045	3.82329e-15	9.44352e-14	23.6226
EEPD1	0.607529	3.18852	9.06429	6.85656e-19	2.66608e-17	32.0654
RBM47	-0.607491	2.38893	-5.00798	6.53984e-07	1.37756e-06	5.17261
HBM	-0.607121	4.37065	-3.2913	0.00103348	0.00151908	-1.86064
SULT1C4	0.607093	0.754999	6.33477	3.64236e-10	4.40895e-09	12.4269
CDH1	-0.606955	0.372098	-6.20767	7.9804e-10	9.0189e-09	11.6689
ROBO2	-0.606922	-0.687803	-8.35226	2.31351e-16	6.69793e-15	26.2716
ANGPTL6	0.606589	2.00444	7.11753	2.14481e-12	3.67872e-11	17.4354
ZNF726	0.606165	1.50167	8.52628	5.78449e-17	1.78898e-15	27.7347
FAM222A	-0.605895	0.521326	-8.28796	3.83767e-16	1.07971e-14	25.8735
DSEL	-0.605844	-0.304642	-8.52754	5.72606e-17	1.77592e-15	27.698
APBB1IP	0.605643	4.98843	9.39448	4.03862e-20	1.81519e-18	34.8112
LOC100507642	0.605457	1.25136	7.74366	2.43847e-14	5.44871e-13	21.8139
SLC27A2	0.605331	2.69945	7.21284	1.108e-12	1.97132e-11	18.0662
KLRC2	-0.605272	-0.0426903	-7.70681	3.20203e-14	7.05993e-13	21.5187
RCN1	0.605227	2.68422	11.8875	1.65837e-30	2.11477e-28	58.4257
TPSG1	0.605187	-0.500863	9.13258	3.84306e-19	1.55063e-17	32.4709
MPZL1	0.604634	3.11253	8.35049	2.34597e-16	6.78834e-15	26.3375
LYPD3	-0.604445	0.374059	-8.68095	1.6539e-17	5.46655e-16	28.9549
LINC01684	0.604413	-0.0221789	10.257	1.68836e-23	1.10097e-21	42.4589
NAALADL1	0.603871	0.68132	8.25158	5.10286e-16	1.41533e-14	25.585
SLC16A5	0.603812	3.56085	10.1288	5.55289e-23	3.44833e-21	41.3297
ARHGAP25	0.603522	4.41393	11.0306	1.00102e-26	8.88185e-25	49.8175
ZNF219	0.603333	2.87743	7.9543	5.03098e-15	1.22336e-13	23.3381
RAMP1	0.603273	0.780051	5.18227	2.67013e-07	6.10847e-07	6.05024
SGK1	-0.602733	2.49637	-5.86018	6.34348e-09	5.8421e-08	9.63828
YES1	0.602661	2.98446	5.32991	1.22405e-07	3.10653e-07	6.78406
LAMB3	-0.601994	0.830697	-6.09292	1.60089e-09	1.69892e-08	11.0013
FBXO16	0.601507	4.00569	7.35267	4.14717e-13	7.86057e-12	18.9908
PBK	-0.601267	0.459472	-6.99249	5.04346e-12	8.17963e-11	16.5982
LINC00565	-0.601139	0.143824	-8.24652	5.30837e-16	1.4701e-14	25.5449
PRSS36	0.601107	0.458711	9.56125	9.36454e-21	4.54823e-19	36.2841
DGAT2	-0.600707	1.36769	-5.93017	4.21361e-09	4.07494e-08	10.0611
GP6	-0.600608	0.404118	-6.78565	2.01584e-11	2.97141e-10	15.2465
GALNT12	-0.599992	0.896208	-8.53073	5.58142e-17	1.73302e-15	27.7671
DIPK2A	-0.599837	3.86692	-8.91255	2.45016e-18	8.9152e-17	30.7856
RALGAPA2	0.599573	4.82014	11.9339	1.02142e-30	1.31785e-28	58.8882
ZNF709	0.59953	2.17226	7.19874	1.22236e-12	2.16494e-11	17.9813
DHCR24	-0.599389	2.27838	-5.47203	5.67313e-08	1.72391e-07	7.52788
CDADC1	0.599331	3.16324	11.6895	1.29467e-29	1.4883e-27	56.3949
ISG15	-0.599315	4.52783	-6.38471	2.66614e-10	3.30983e-09	12.6479
NKD2	0.599105	0.216911	5.6127	2.60393e-08	1.38468e-07	8.23152
CASP6	0.598072	3.10498	8.47332	8.84253e-17	2.6833e-15	27.2948
IGLL5	-0.597753	3.3146	-4.84168	1.49907e-06	2.97782e-06	4.34707
BPI	0.597595	4.01618	3.34396	0.000857737	0.00127017	-1.65121
SYTL4	-0.597271	0.325789	-6.01053	2.62044e-09	2.65596e-08	10.5144
FAM83D	-0.597235	2.47783	-7.93439	5.84932e-15	1.41858e-13	23.1856
SLC25A23	-0.597213	0.402363	-8.34413	2.46676e-16	7.11907e-15	26.3046
CREG1	0.597185	6.059	10.4888	1.90366e-24	1.34171e-22	44.6077
CALN1	0.596924	0.177604	6.75339	2.4939e-11	3.6187e-10	14.9699
TMCO3	0.59541	4.88168	12.261	3.21663e-32	4.77996e-30	62.3053
EFNB1	0.594757	1.48035	7.66099	4.48585e-14	9.70706e-13	21.2181
CSN1S1	0.594568	-0.595622	12.3425	1.34379e-32	2.1174e-30	63.0802
SAGE1	-0.594339	0.13942	-4.17155	3.29843e-05	5.59939e-05	1.44453
ZBTB38	-0.594022	1.33681	-8.79488	6.49878e-18	2.2597e-16	29.8755
ALAS2	-0.593237	5.7498	-2.91709	0.00361519	0.00505418	-3.06496
HIST1H1E	0.593038	9.83637	8.80014	6.22249e-18	2.16913e-16	29.7013
LINC01891	-0.593012	-0.0485513	-8.70574	1.35086e-17	4.52771e-16	29.1368
ARVCF	0.592747	1.71668	7.83563	1.22957e-14	2.86658e-13	22.4828
ARHGEF12	-0.592609	2.49711	-5.34134	1.15137e-07	2.95062e-07	6.83932
SQOR	0.592537	4.19744	7.64504	5.04271e-14	1.08436e-12	21.0463
COL1A1	-0.592509	0.0273036	-6.89726	9.58759e-12	1.48636e-10	15.9534
RTL8B	-0.592343	-0.348076	-8.14624	1.15739e-15	3.07035e-14	24.7421
DOK1	0.591841	3.9952	9.46199	2.24062e-20	1.03857e-18	35.4133
PASK	-0.591737	2.7495	-13.5051	3.43464e-38	9.51186e-36	75.9029
ALDH3B1	0.591532	3.58198	6.17148	9.95178e-10	1.10398e-08	11.4187
ZNF395	0.591192	4.6404	7.04733	3.47189e-12	5.78303e-11	16.8949
RAB33A	-0.590625	2.17068	-6.57521	7.95201e-11	1.06768e-09	13.8984
ABCA2	0.590586	3.91831	8.03704	2.67995e-15	6.77511e-14	23.929
UNC119B	0.590542	4.35689	10.8819	4.30981e-26	3.5325e-24	48.3776
TAP1	-0.590498	5.08132	-9.81477	9.75878e-22	5.41612e-20	38.4628
COL23A1	0.590488	2.3553	4.44538	9.79341e-06	1.75712e-05	2.60703
SNORD116-24	-0.590352	1.24584	-6.51158	1.19525e-10	1.5642e-09	13.5198
PTMS	-0.590285	3.95834	-6.56783	8.33843e-11	1.11628e-09	13.7988
PWAR6	-0.590116	1.42321	-7.0236	4.08191e-12	6.71686e-11	16.8063
MIR548T	0.590023	1.37776	7.86045	1.02088e-14	2.41081e-13	22.6663
SLC18B1	-0.589796	1.32509	-7.37135	3.63232e-13	6.952e-12	19.1686
MFSD1	0.589744	4.92094	9.34068	6.44259e-20	2.82392e-18	34.3528
DLL1	-0.589641	0.452428	-6.62134	5.905e-11	8.09892e-10	14.2014
MIR3918	-0.589347	1.17851	-6.78665	2.00253e-11	2.95338e-10	15.2587
SERTAD1	-0.589092	3.5158	-6.69754	3.59748e-11	5.09991e-10	14.632
VAV3	0.58889	4.48471	10.1269	5.65102e-23	3.50529e-21	41.2958
TSC22D1	0.588866	4.40348	8.90321	2.6486e-18	9.59902e-17	30.7097
SECTM1	-0.588669	1.13478	-5.14789	3.19295e-07	7.16553e-07	5.88902
TMEM72	-0.588302	-0.591099	-8.05645	2.30997e-15	5.87498e-14	24.0305
ANKRD36B	0.588243	2.12639	10.2346	2.0813e-23	1.34742e-21	42.3145
PLSCR4	-0.58822	-0.24064	-7.851	1.09587e-14	2.57128e-13	22.5515
MIR3142HG	0.588102	0.649569	7.00929	4.49945e-12	7.35827e-11	16.698
STK24	-0.588057	4.61935	-9.75404	1.68466e-21	9.04764e-20	37.9355
ZFPM1	-0.587999	2.51064	-7.24081	9.11453e-13	1.64241e-11	18.2465
CELF6	0.587607	3.04983	14.0094	1.0103e-40	3.52857e-38	81.664
PIP4P2	0.58743	2.75845	7.29133	6.39504e-13	1.1795e-11	18.6013
CHIT1	-0.587382	0.159684	-6.53207	1.04868e-10	1.38296e-09	13.6316
PIEZO1	0.587021	5.88768	8.59748	3.25817e-17	1.03751e-15	28.2026
XBP1	0.58673	6.93495	11.1136	4.40056e-27	4.03512e-25	50.5834
MEX3A	-0.586625	0.525864	-6.21485	7.63716e-10	8.65418e-09	11.7158
TUBAL3	-0.586558	-0.429816	-7.19045	1.29489e-12	2.28235e-11	17.8584
S100A6	-0.586543	6.91667	-6.51784	1.14847e-10	1.50731e-09	13.3799
PFKFB2	-0.586238	2.28991	-7.04061	3.63498e-12	6.03271e-11	16.9017
AKT3	-0.585833	1.69377	-6.24748	6.25138e-10	7.21812e-09	11.9057
NRSN2	-0.585724	1.13303	-7.77265	1.96659e-14	4.45603e-13	22.0211
NEU4	0.585013	1.75739	4.08735	4.72674e-05	7.9061e-05	1.12902
SNORA5C	0.584855	5.99307	10.2572	1.68479e-23	1.10097e-21	42.4574
SERPINE2	-0.584258	0.469646	-6.61808	6.03096e-11	8.25723e-10	14.1814
PLA2G1B	0.583419	-0.435059	12.9785	1.29486e-35	2.75204e-33	69.9891
PPP4R1L	-0.583301	2.14636	-6.75816	2.41677e-11	3.51515e-10	15.0585
NXF3	0.583243	1.24009	4.54618	6.15765e-06	1.13009e-05	3.0631
CCND3	-0.5827	4.87234	-9.42428	3.11509e-20	1.41871e-18	35.0559
CD72	-0.582407	1.92308	-8.11806	1.43873e-15	3.76568e-14	24.5715
TCN1	0.582239	2.91165	3.53762	0.000423009	0.000644743	-0.954726
PRR16	0.582157	-0.486229	7.37696	3.49057e-13	6.69237e-12	18.9838
OCRL	0.581903	3.65887	13.0605	5.19125e-36	1.17143e-33	70.9427
RNF157	-0.581835	0.204896	-8.71705	1.23148e-17	4.14529e-16	29.2395
SIRPB2	0.581801	2.86647	4.80657	1.78033e-06	3.50191e-06	4.21751
TELO2	0.581707	4.12444	8.21075	7.01665e-16	1.91323e-14	25.2375
CIAO3	0.581634	2.62081	9.76383	1.54298e-21	8.35221e-20	38.0705
TCEAL1	0.581536	2.21366	10.9829	1.60194e-26	1.37466e-24	49.3773
FAM20A	-0.581515	-0.438778	-7.75005	2.32577e-14	5.21173e-13	21.7877
CDH9	0.581475	-0.534011	8.36947	2.01921e-16	5.88319e-15	26.2875
FCGR2C_2	-0.581353	1.72403	-4.20386	2.86814e-05	4.89729e-05	1.58839
DAPK1-IT1	0.581298	0.639863	8.71569	1.24531e-17	4.18671e-16	29.2262
SH3PXD2A	0.580766	2.64582	6.90377	9.17808e-12	1.42975e-10	16.0045
TLE1	-0.580376	1.96544	-6.49886	1.29619e-10	1.68905e-09	13.4282
IPCEF1	-0.580178	1.80466	-6.93267	7.55728e-12	1.19148e-10	16.1993
ETV5	0.580086	2.16885	6.37803	2.78003e-10	3.44342e-09	12.6955
ND4L	0.580054	9.73073	5.43568	6.91812e-08	1.97577e-07	7.06884
OXNAD1	-0.580045	3.3332	-12.0575	2.78608e-31	3.8003e-29	60.1801
ZNF662	0.579939	0.791887	6.73424	2.82851e-11	4.06656e-10	14.9153
MIR569	-0.579907	0.041424	-7.73229	2.65254e-14	5.90537e-13	21.708
TDRD9	-0.579842	1.15544	-4.51866	6.99552e-06	1.27613e-05	2.93695
RGS1	-0.579576	2.97084	-5.75544	1.16078e-08	9.73244e-08	9.03943
ZNF43	0.579169	3.3433	7.483	1.63533e-13	3.27627e-12	19.919
ZNF254	0.579129	3.4068	8.98466	1.34071e-18	5.04228e-17	31.4017
CDCP1	0.578874	0.319657	6.65011	4.90028e-11	6.8112e-10	14.3376
PLCB2	0.578579	5.60148	8.69613	1.46119e-17	4.87068e-16	28.999
IL3RA	0.57816	4.54423	6.85975	1.23218e-11	1.87473e-10	15.6614
CEACAM8	0.577691	3.51478	3.06702	0.00222238	0.00316549	-2.50587
FKBP1B	-0.57769	1.05328	-7.88774	8.31654e-15	1.97586e-13	22.8637
PNKD	0.577402	4.12718	9.46784	2.12866e-20	9.90857e-19	35.4608
RAB38	-0.576527	1.50471	-6.69465	3.66592e-11	5.18982e-10	14.6665
RBPMS2	-0.576105	0.538361	-4.44161	9.96277e-06	1.7864e-05	2.59712
MANBA	0.575918	4.6535	14.7576	1.37605e-44	6.85949e-42	90.483
TUSC1	-0.575814	-0.125902	-6.82384	1.56507e-11	2.34798e-10	15.4619
ZDHHC24	0.575651	3.5869	12.801	9.22042e-35	1.80569e-32	68.0992
NF1	0.575543	3.43495	14.5733	1.26704e-43	5.69483e-41	88.2752
MIR1284	0.574828	2.32185	9.08786	5.61707e-19	2.21428e-17	32.276
CNRIP1	-0.57467	1.28838	-4.87829	1.25151e-06	2.51781e-06	4.57818
RUNX1T1	0.57444	-0.0138617	4.19171	3.02326e-05	5.14997e-05	1.42166
ZC3H12D	-0.573708	2.4531	-9.54289	1.10105e-20	5.30536e-19	36.1306
TRPM2	0.573198	3.62381	5.72247	1.40109e-08	1.13618e-07	8.8543
LILRB2	-0.572889	2.60864	-4.64589	3.85631e-06	7.25185e-06	3.46862
LOC107986412	0.57278	1.61678	7.96901	4.49994e-15	1.10107e-13	23.4674
NOD2	-0.572082	2.59894	-5.11381	3.80839e-07	8.40157e-07	5.68571
BAMBI	-0.571783	1.21967	-4.42135	1.09241e-05	1.95004e-05	2.51256
CPVL	-0.571699	2.26521	-4.01006	6.53959e-05	0.000107766	0.794921
LOC107985688	0.571651	2.42147	8.44412	1.11626e-16	3.35575e-15	27.0794
ZHX2	-0.571222	3.11874	-7.44308	2.17789e-13	4.28498e-12	19.6297
USP2	-0.571098	0.157834	-5.84224	7.03977e-09	6.37731e-08	9.54927
ADGRB1	0.570884	0.792814	7.78083	1.85048e-14	4.21094e-13	22.0742
SLC26A11	-0.570679	1.53047	-6.11494	1.40191e-09	1.5076e-08	11.1252
HHEX	0.57063	4.55459	9.07364	6.33556e-19	2.48146e-17	32.1124
ADARB2-AS1	0.570607	-0.585482	9.43464	2.84573e-20	1.30253e-18	35.0125
SOCS3	-0.570471	4.50501	-5.61516	2.56836e-08	1.38468e-07	8.21793
TSPAN15	-0.570451	0.127985	-6.23714	6.66145e-10	7.63852e-09	11.8329
CDC42EP4	-0.570283	2.58876	-6.80129	1.81762e-11	2.70174e-10	15.3248
APPL1	0.570215	4.79354	12.8022	9.09437e-35	1.78739e-32	68.1081
SLC31A2	0.570167	3.89916	7.51386	1.30919e-13	2.65881e-12	20.1209
DPYSL3	0.569965	0.446534	5.48674	5.23387e-08	1.64053e-07	7.59007
ANKRD37	-0.569954	0.410446	-8.27279	4.3223e-16	1.208e-14	25.7549
FGD2	-0.569712	1.97471	-4.75537	2.28318e-06	4.42388e-06	3.98866
ENC1	-0.569483	2.49139	-7.17133	1.47866e-12	2.58879e-11	17.7748
FUT7	0.569421	2.62152	5.4511	6.36058e-08	1.85895e-07	7.42485
NMRAL2P	0.569238	0.0108065	10.1535	4.41896e-23	2.78197e-21	41.5165
LRRC6	0.568799	1.10003	10.4053	4.19802e-24	2.87384e-22	43.8934
SDC2	-0.568667	-0.0287205	-5.29046	1.51057e-07	3.70276e-07	6.57527
GBP1	-0.568645	1.3712	-5.583	3.07376e-08	1.38468e-07	8.14065
ITPRIPL2	0.56861	2.53278	5.77414	1.0428e-08	8.922e-08	9.17328
GJA1	0.568358	-0.145451	6.03353	2.28508e-09	2.34513e-08	10.5066
SEC31B	0.56798	4.39085	12.1794	7.6699e-32	1.10602e-29	61.4506
EMB	0.567525	6.05622	6.57616	7.90381e-11	1.06173e-09	13.797
CAMP	-0.567483	3.60957	-3.04362	0.00240094	0.00340796	-2.60179
SIGLEC7	-0.567214	1.14546	-5.15497	3.07787e-07	6.93593e-07	5.9246
SPRED1	-0.567175	-0.0344796	-7.06338	3.11117e-12	5.21069e-11	17.046
RHOH	-0.567023	4.51204	-6.06236	1.92335e-09	2.00809e-08	10.7287
CSPG4	-0.566973	0.473876	-4.04371	5.68139e-05	9.42726e-05	0.9476
SNORA5A	0.566851	5.40586	10.5659	9.1301e-25	6.57871e-23	45.3462
MPV17L	-0.566786	0.789668	-5.47555	5.56476e-08	1.70361e-07	7.5709
APBA1	0.566521	-0.282451	7.12403	2.05089e-12	3.52424e-11	17.3149
MIR554	-0.566506	1.34642	-5.56927	3.31784e-08	1.38468e-07	8.06714
TUBB1	-0.566257	1.6786	-4.12937	3.9531e-05	6.65963e-05	1.28639
RAPGEF3	0.566222	0.993268	9.71882	2.30938e-21	1.2235e-19	37.6817
C12orf49	-0.566126	2.78187	-10.3849	5.08571e-24	3.45136e-22	43.6881
GP5	-0.565857	-0.0691557	-7.2776	7.04305e-13	1.28819e-11	18.4935
CATSPER2	0.565792	0.864229	11.6598	1.75761e-29	1.99952e-27	56.0982
ZNF66	0.565512	2.06052	8.96962	1.52089e-18	5.68869e-17	31.301
SSBP2	0.565241	2.79257	7.70544	3.23453e-14	7.11896e-13	21.5178
HLX	0.565099	2.75305	6.5342	1.03449e-10	1.36622e-09	13.6427
KLRG2	0.565022	-0.207708	7.72187	2.86514e-14	6.35033e-13	21.5166
FAM111B	-0.564954	0.570485	-7.78081	1.85074e-14	4.21094e-13	22.0787
ADGRA3	0.564812	2.00881	6.90704	8.97872e-12	1.40108e-10	16.0389
GNA11	-0.564496	0.553031	-8.54184	5.10406e-17	1.59124e-15	27.8525
MIR378E	0.564135	2.80834	7.60718	6.65063e-14	1.40532e-12	20.8122
MEIOB	-0.564071	-0.505494	-7.23927	9.21301e-13	1.65852e-11	18.1744
CLC	0.563306	6.02327	2.72284	0.00658918	0.00898918	-3.59462
POU2F2	-0.562585	2.75426	-6.58424	7.50296e-11	1.01284e-09	13.9395
CD151	0.562347	4.04913	7.42403	2.49578e-13	4.88065e-12	19.4854
NCK1-DT	0.562301	1.72531	10.6355	4.68815e-25	3.49755e-23	46.0527
VWA7	0.561736	1.13619	6.91334	8.60666e-12	1.3457e-10	16.0846
TMEM243	-0.561371	2.86473	-9.03106	9.07577e-19	3.48014e-17	31.7847
ZNF880	0.561118	2.29217	9.13173	3.87118e-19	1.55968e-17	32.6421
FOSL2	0.56082	6.69258	7.16643	1.52978e-12	2.67146e-11	17.6257
CCR4	-0.560801	0.604971	-7.10344	2.36332e-12	4.03205e-11	17.3404
PALD1	0.560688	1.64698	5.26468	1.73174e-07	4.16373e-07	6.48075
MZB1	0.560685	2.76403	4.96694	8.04397e-07	1.66866e-06	4.98116
OR2L1P	0.560586	0.594983	7.46667	1.83902e-13	3.65895e-12	19.818
FBXO5	-0.560579	2.48597	-8.62538	2.59898e-17	8.37323e-16	28.4973
LPAR4	0.560246	0.490939	7.41379	2.68517e-13	5.22123e-12	19.4391
GAS2L3	-0.560238	0.888111	-6.27959	5.12862e-10	6.01803e-09	12.1064
LRP1	-0.560193	2.99177	-3.88151	0.000110881	0.000178666	0.273336
GCNT4	-0.560052	0.0933065	-7.85658	1.051e-14	2.47555e-13	22.617
PC	-0.559529	0.474547	-8.61134	2.91227e-17	9.30603e-16	28.4017
KCNN2	-0.559336	-0.415577	-5.02459	6.0116e-07	1.27461e-06	5.18949
ACE	0.559258	0.13382	7.91104	6.97736e-15	1.67183e-13	22.9678
SLC15A3	-0.558687	2.92826	-4.87256	1.28748e-06	2.58523e-06	4.50666
LPCAT2	0.557938	3.94199	6.78594	2.01187e-11	2.96635e-10	15.2022
ABCC1	0.557762	5.78888	8.75445	9.06369e-18	3.08695e-16	29.463
LOC100129697	0.557551	-0.207817	9.34025	6.46643e-20	2.83211e-18	34.2996
H2AFY	0.557283	6.63439	11.0903	5.54517e-27	5.03417e-25	50.361
AGPAT2	0.557237	4.98747	9.26652	1.22204e-19	5.21879e-18	33.7208
FCN1	-0.557199	5.44861	-3.25298	0.0011817	0.00172738	-2.02897
FAM219B	0.556721	4.11883	14.0445	6.69873e-41	2.36979e-38	82.0771
RPS6KA2-IT1	0.556251	0.373177	8.09925	1.66303e-15	4.30957e-14	24.4047
TEAD2	-0.556004	-0.485513	-7.26101	7.91264e-13	1.4386e-11	18.3259
DENND3	0.555885	5.87197	9.6197	5.58317e-21	2.81904e-19	36.7379
SALL2	-0.555872	-0.129534	-7.56499	9.04146e-14	1.87582e-12	20.4949
EPDR1	0.555863	2.34235	6.56761	8.35007e-11	1.11757e-09	13.861
DMTN	-0.555781	3.34806	-3.74793	0.000188907	0.000297522	-0.239219
TMEM212-AS1	0.555402	-0.00536454	4.49814	7.69021e-06	1.39728e-05	2.72519
PGGHG	-0.555254	4.40901	-7.26563	7.66002e-13	1.39498e-11	18.3615
DOK2	-0.555221	4.28932	-7.31421	5.44289e-13	1.01309e-11	18.6994
IPW	-0.555104	1.33295	-7.60078	6.96843e-14	1.46738e-12	20.7825
TTYH2	0.554714	2.15465	8.77092	7.91576e-18	2.72087e-16	29.6801
LOC102723701	0.554683	1.17501	10.181	3.42411e-23	2.18323e-21	41.8275
TRIM32	-0.554239	1.00762	-6.89132	9.97717e-12	1.5424e-10	15.9387
LIPH	-0.554193	-0.571563	-7.66089	4.48925e-14	9.70953e-13	21.1193
ZNF91	0.554121	4.1625	7.29403	6.27455e-13	1.15845e-11	18.5805
HOXB9	0.554099	0.100103	3.39481	0.000714788	0.00106591	-1.50773
ZG16B	0.553799	1.15525	5.76451	1.10199e-08	9.33376e-08	9.13717
ZBED3	0.553645	2.47162	7.77702	1.90373e-14	4.32254e-13	22.0432
PPP1R3G	-0.553512	0.615398	-4.70532	2.90524e-06	5.54948e-06	3.77281
SLC9A3R1	0.553264	5.73389	9.27692	1.11744e-19	4.78702e-18	33.7899
SMPDL3B	0.553127	1.03266	6.88273	1.05681e-11	1.62505e-10	15.8828
RPS6KC1	0.553041	3.66046	10.9565	2.07719e-26	1.75773e-24	49.1071
HINT1	0.55294	6.88158	11.0804	6.11363e-27	5.51373e-25	50.2593
KIF1C	-0.552936	1.98462	-7.64596	5.00875e-14	1.0779e-12	21.0949
MRC2	0.55267	3.31663	4.99354	7.03518e-07	1.47391e-06	5.09144
CACNA2D2	0.55257	0.275189	5.42816	7.20685e-08	2.0345e-07	7.2622
LRRC75A-AS1	0.552475	7.69998	9.78398	1.2876e-21	7.01832e-20	38.1344
PTCH1	-0.552396	-0.267639	-8.10181	1.63062e-15	4.2356e-14	24.4135
LINC01238	0.551662	1.81613	6.76903	2.24969e-11	3.28871e-10	15.1469
TAF1D	0.551623	5.19243	10.1766	3.56672e-23	2.27152e-21	41.7348
LCN2	-0.551398	2.82453	-3.26336	0.00113973	0.00166803	-1.88873
C15orf48	-0.551339	0.713328	-5.13411	3.42929e-07	7.64117e-07	5.81994
ADTRP	-0.551307	-0.347184	-9.71639	2.36014e-21	1.24678e-19	37.6217
CX3CR1	-0.551274	1.2162	-4.01371	6.44102e-05	0.000106209	0.83474
BBC3	-0.550965	3.19112	-6.69629	3.6269e-11	5.1401e-10	14.6346
SLC12A2	0.550935	2.74625	8.42503	1.29948e-16	3.8726e-15	26.9241
LOC374443	-0.55035	3.83436	-8.02124	3.0238e-15	7.5919e-14	23.798
ND4	0.550332	10.0572	5.54991	3.69431e-08	1.39938e-07	7.66071
GOLGA7B	-0.550328	-0.179643	-9.59163	7.15987e-21	3.54336e-19	36.5425
SPEF2	0.549913	0.506157	8.81741	5.39576e-18	1.8954e-16	30.0406
LINC01833	0.549868	-0.732073	9.55924	9.53251e-21	4.62571e-19	36.0572
CRISP2	-0.549858	-0.432016	-7.13203	1.94073e-12	3.34647e-11	17.4596
DACT1	-0.549762	0.453597	-8.26959	4.43203e-16	1.23677e-14	25.7314
MIR126	0.549463	-0.498391	9.33952	6.50769e-20	2.84337e-18	34.2255
DAGLB	0.5494	4.83913	9.93277	3.35174e-22	1.95937e-20	39.5337
B3GALNT1	0.549334	1.61549	7.3085	5.66642e-13	1.0529e-11	18.739
PLEC	-0.549163	5.47308	-6.45662	1.69492e-10	2.16742e-09	13.0559
CYP2S1	0.549092	0.601344	4.63726	4.01714e-06	7.53595e-06	3.44313
PLEKHA8	-0.549002	1.17748	-6.57954	7.73359e-11	1.04065e-09	13.9441
TRIQK	0.548973	2.11737	8.33719	2.60558e-16	7.49605e-15	26.2529
EPB41L5	-0.548913	0.377924	-7.78437	1.8024e-14	4.10776e-13	22.1004
ALOX12P2	0.548875	-0.00846512	6.25848	5.84214e-10	6.77842e-09	11.8668
RNF144A	0.548816	3.73403	8.68218	1.63744e-17	5.41541e-16	28.9354
TPBG	0.548499	-0.302577	8.14463	1.17193e-15	3.09995e-14	24.6301
PECR	-0.548213	0.838513	-7.7966	1.64553e-14	3.77694e-13	22.1961
MAP3K15	0.548194	-0.081463	8.50874	6.65895e-17	2.04673e-15	27.4948
HEMGN	-0.548072	3.72773	-3.43609	0.000615377	0.000922863	-1.35413
BHLHE41	0.547941	0.0400741	5.8463	6.87623e-09	6.25915e-08	9.48933
TMEM205	0.547928	3.94954	10.3966	4.55394e-24	3.102e-22	43.7874
DENND1A	0.546762	3.73453	8.60399	3.09094e-17	9.85971e-16	28.3114
CXADR	-0.546674	-0.433262	-7.51028	1.34348e-13	2.7224e-12	20.0722
IL2RA	0.546492	0.609319	5.52803	4.16956e-08	1.45588e-07	7.82861
GOLGA6L5P	0.546474	0.282506	9.86277	6.32615e-22	3.57248e-20	38.9271
DBH-AS1	-0.546197	0.397669	-7.85465	1.06633e-14	2.50801e-13	22.6147
WIPF3	0.546169	-0.578934	8.46317	9.58882e-17	2.89853e-15	27.0148
SNORA80B	-0.545913	1.97001	-7.7483	2.35603e-14	5.27309e-13	21.8333
FOSB	0.545456	6.81369	4.7735	2.0912e-06	4.07118e-06	3.91228
CSKMT	-0.544977	2.02854	-5.69892	1.6018e-08	1.25482e-07	8.75637
PTPRK	-0.544685	-0.299855	-8.7532	9.15668e-18	3.11668e-16	29.4961
LRRC75A	-0.544682	0.920039	-5.98592	3.0326e-09	3.0262e-08	10.3833
GLIS3	0.544656	-0.40652	8.14109	1.20441e-15	3.18124e-14	24.5779
MIR2276	0.544602	1.48491	5.59855	2.8183e-08	1.38468e-07	8.23135
SNORD116-23	-0.544435	0.802519	-6.59547	6.97902e-11	9.46778e-10	14.0446
AKR1B1	-0.544404	3.34103	-8.40856	1.48128e-16	4.38341e-15	26.7699
CFH	-0.544195	0.0709044	-5.41716	7.65039e-08	2.12528e-07	7.23906
PLXDC1	-0.544139	-0.0591998	-9.51364	1.42435e-20	6.75629e-19	35.8733
ISG20	-0.544036	2.79632	-6.09009	1.62834e-09	1.72571e-08	10.9482
PELI1	-0.544013	5.19246	-5.52605	4.21552e-08	1.46214e-07	7.71368
SCIMP	-0.544	1.25818	-4.60722	4.62847e-06	8.61703e-06	3.32969
CAST	-0.54371	3.57422	-6.18256	9.30261e-10	1.03869e-08	11.4666
SEC11C	-0.543416	1.82333	-9.11397	4.50155e-19	1.79519e-17	32.4923
DYRK3	0.54339	1.93918	5.80054	8.95907e-09	7.85767e-08	9.33304
OSBP2	-0.543364	2.12396	-3.90141	0.000102276	0.00016535	0.379027
FAAH2	-0.543283	0.550054	-9.35073	5.90517e-20	2.60293e-18	34.4929
NHLRC3	0.543281	3.42212	8.74895	9.48177e-18	3.21536e-16	29.4791
GPR68	-0.543262	0.243356	-7.3143	5.43958e-13	1.01281e-11	18.7647
ADGRG5	0.543232	2.49719	4.6896	3.13215e-06	5.95615e-06	3.6884
CALD1	-0.543037	-0.391085	-6.54376	9.73092e-11	1.29041e-09	13.6488
AREG	0.542427	0.699519	4.97595	7.68762e-07	1.60033e-06	5.0318
LOC100130298	0.54218	0.841873	5.83756	7.23373e-09	6.52929e-08	9.53592
GSDMD	0.542123	4.44324	9.10953	4.67439e-19	1.85871e-17	32.4138
SLITRK5	-0.542092	-0.420548	-5.75432	1.1682e-08	9.78721e-08	8.99085
DPM2	-0.541631	3.4012	-9.11132	4.60408e-19	1.83341e-17	32.4407
CRABP2	-0.54158	1.09246	-6.80877	1.72967e-11	2.5808e-10	15.4023
ABHD12B	0.54141	-0.445842	9.38937	4.22219e-20	1.89404e-18	34.6635
TRO	-0.541405	0.197882	-5.4608	6.03237e-08	1.7942e-07	7.47627
KCNE3	0.541189	2.85502	5.45614	6.1881e-08	1.8236e-07	7.44422
C21orf91	0.540992	3.0571	7.60184	6.91495e-14	1.4578e-12	20.7678
LCMT2	-0.540448	1.93569	-10.3161	9.71281e-24	6.45567e-22	43.0612
SLC26A8	0.540324	0.940721	6.19108	8.83163e-10	9.89727e-09	11.5771
ZNF608	0.540254	1.58614	4.92388	9.97924e-07	2.03671e-06	4.80048
ZYX	0.540064	7.00665	9.87759	5.53158e-22	3.15628e-20	38.9872
EML4	-0.539883	4.34279	-8.4894	7.77538e-17	2.37392e-15	27.3766
TTC39B	-0.539815	1.01221	-8.20885	7.12083e-16	1.93875e-14	25.2713
PTPRJ	-0.539228	3.74639	-5.30832	1.3736e-07	3.4185e-07	6.62794
HEY2	-0.539125	-0.702443	-9.11042	4.63934e-19	1.84611e-17	32.3691
FCER2	-0.539089	2.28977	-4.80043	1.83445e-06	3.60164e-06	4.18914
DES	-0.538757	-0.293834	-6.04389	2.14801e-09	2.21524e-08	10.6544
LOC107986806	0.538296	-0.450094	11.3759	3.17975e-28	3.30224e-26	53.1417
STAR	0.538245	2.29112	5.22094	2.18084e-07	5.09236e-07	6.24693
C17orf107	-0.53758	2.66461	-5.26969	1.68645e-07	4.06912e-07	6.46748
BAG2	-0.537371	1.47823	-7.44505	2.14732e-13	4.23395e-12	19.6809
BMP2K	-0.537067	3.9315	-7.70787	3.17708e-14	7.01337e-13	21.4908
NXN	-0.536438	-0.388688	-7.28993	6.4584e-13	1.18959e-11	18.5396
SLCO4A1	0.536371	1.96744	6.38565	2.65047e-10	3.29112e-09	12.7453
IL4R	-0.536307	4.39494	-7.14726	1.74687e-12	3.02935e-11	17.5565
CR1L	-0.536174	0.628182	-5.03476	5.70891e-07	1.21526e-06	5.32987
UGT8	-0.536103	-0.0539377	-7.72531	2.79305e-14	6.20309e-13	21.6502
LOC101929709	0.535989	2.61604	9.20031	2.15688e-19	8.97346e-18	33.2119
PPP1R27	-0.535956	2.18722	-3.18337	0.00150237	0.00217524	-2.12017
HHAT	0.535731	1.61423	7.66085	4.49053e-14	9.70953e-13	21.2163
SMCR2	0.535683	-0.117085	10.4472	2.82533e-24	1.96355e-22	44.2161
SNORD116-1	-0.535554	0.687618	-6.29929	4.54026e-10	5.37945e-09	12.2237
MYO18A	0.535408	5.51437	10.438	3.08071e-24	2.13562e-22	44.1436
SLFN14	-0.535367	1.23729	-4.58333	5.17758e-06	9.58305e-06	3.22307
RASGRF2	-0.535077	0.0524346	-8.78643	6.96692e-18	2.41025e-16	29.7919
GAL3ST4	-0.534595	1.31888	-7.43765	2.26416e-13	4.44833e-12	19.631
MIR106B	-0.534401	1.3945	-5.96424	3.44752e-09	3.40063e-08	10.2562
GPAT3	0.534306	1.91136	4.97028	7.91013e-07	1.64359e-06	5.01828
LOC400464	0.533643	1.44771	10.1863	3.26073e-23	2.0839e-21	41.876
LFNG	-0.533305	3.75405	-5.36596	1.00885e-07	2.64326e-07	6.92522
ARL4D	-0.533299	1.04069	-6.74812	2.5819e-11	3.73452e-10	15.0124
PAQR7	0.533191	3.93791	8.18647	8.47456e-16	2.28688e-14	25.0567
SCARNA13	0.53313	10.4649	8.88784	3.0099e-18	1.0844e-16	30.3926
PALLD	-0.533041	0.197446	-6.19475	8.63611e-10	9.696e-09	11.5846
AMMECR1	-0.53295	2.25969	-7.23843	9.2672e-13	1.66664e-11	18.2373
APOC1	-0.532811	0.371668	-5.49654	4.9595e-08	1.58858e-07	7.67326
LOC105375878	0.532607	1.67987	3.3789	0.000756935	0.00112647	-1.46209
NYNRIN	0.532567	1.87826	5.00196	6.74218e-07	1.4174e-06	5.17205
CASP1	0.532506	3.7391	6.52794	1.07672e-10	1.41858e-09	13.5743
SIX3	0.531553	-0.722175	8.62811	2.54215e-17	8.21428e-16	28.2828
SLC52A3	0.531455	-0.0230864	6.77312	2.18972e-11	3.20703e-10	15.0648
FOXL1	0.531217	-0.481278	7.16001	1.59938e-12	2.78857e-11	17.5007
IL5RA	0.531179	1.18284	4.1734	3.27221e-05	5.55763e-05	1.47814
TRIM74_2	0.53115	1.83942	7.81223	1.46453e-14	3.38557e-13	22.31
CD226	-0.531107	1.0165	-6.30703	4.32757e-10	5.15528e-09	12.2717
SLC5A6	-0.531018	3.29349	-9.87008	5.92123e-22	3.3681e-20	38.9935
CRTC3	-0.530754	3.43084	-10.1025	7.07951e-23	4.34712e-21	41.0833
PLCXD2	-0.530693	1.64114	-6.79871	1.84896e-11	2.74461e-10	15.3311
ZNF320	0.530492	1.95089	9.29242	9.77692e-20	4.20476e-18	33.9982
BMP8B	-0.530255	-0.0372175	-6.79606	1.88166e-11	2.79013e-10	15.2894
UBE2E3	-0.530063	4.55074	-5.65338	2.07212e-08	1.38468e-07	8.42455
AMOTL1	-0.529971	1.81098	-5.34926	1.10354e-07	2.84842e-07	6.90044
NLGN1	-0.529796	-0.720862	-8.89929	2.73644e-18	9.90429e-17	30.6191
EEF1A2	0.529778	0.169526	4.79818	1.85473e-06	3.63794e-06	4.12268
PCDH10	-0.52965	-0.59004	-5.58991	2.95751e-08	1.38468e-07	8.05671
RASA3	-0.529646	4.49577	-8.5248	5.85372e-17	1.80835e-15	27.6513
LOC101927668	0.529418	-0.336661	9.90987	4.12754e-22	2.39249e-20	39.2579
TESMIN	0.529363	2.82018	8.25708	4.88774e-16	1.35703e-14	25.6233
LINC00211	0.528987	0.459514	6.66256	4.51907e-11	6.32624e-10	14.4359
RNF182	-0.528537	0.252337	-4.2504	2.34134e-05	4.03486e-05	1.77594
EXT2	0.528367	4.33689	12.6295	6.03406e-34	1.09924e-31	66.2396
DENND1B	0.52782	3.3727	10.4751	2.16849e-24	1.51861e-22	44.5275
NFIA	-0.527636	0.506937	-5.38056	9.32518e-08	2.47777e-07	7.06892
BMP1	0.527607	2.74109	9.24831	1.42925e-19	6.06122e-18	33.6143
LINC01473	0.527301	1.12396	8.55859	4.46006e-17	1.40231e-15	27.9889
VPS37A	0.527245	3.82746	13.2644	5.27172e-37	1.30212e-34	73.2038
PAWR	-0.52678	-0.190612	-7.18188	1.3743e-12	2.41224e-11	17.8284
ANKH	-0.526682	1.29732	-5.97694	3.1982e-09	3.17642e-08	10.3299
GRK2	0.526602	7.34398	11.4162	2.11517e-28	2.2219e-26	53.5744
DLG5	0.526281	1.84327	7.21492	1.09208e-12	1.94551e-11	18.0959
MIR155HG	0.525987	2.3393	6.14678	1.15633e-09	1.2661e-08	11.3077
TRIO	0.525938	4.50579	5.67278	1.85728e-08	1.38466e-07	8.55037
CASP2	0.525933	5.7018	10.5803	7.95642e-25	5.78624e-23	45.4756
SAMHD1	-0.525919	5.21412	-3.82949	0.000136708	0.000218219	-0.0109957
GMDS-DT	0.525516	1.68306	11.5105	8.11164e-29	8.79039e-27	54.5909
TBXAS1	0.525472	3.99425	6.23979	6.55403e-10	7.53109e-09	11.8098
CMPK2	-0.525456	3.02154	-6.14271	1.18516e-09	1.29456e-08	11.2497
MIR1286	0.525447	-0.604898	10.6469	4.20247e-25	3.14806e-23	46.0008
LGALS9	0.524477	4.66738	9.08288	5.85898e-19	2.30302e-17	32.1859
TTLL6	0.524428	-0.204346	8.51511	6.32715e-17	1.95021e-15	27.5231
ZNF618	0.524396	2.97461	7.64579	5.01506e-14	1.07884e-12	21.0839
DNAJC6	-0.524335	1.35567	-4.66514	3.51955e-06	6.6505e-06	3.5898
LZTS3	-0.524114	1.6812	-5.33337	1.20162e-07	3.05722e-07	6.82134
C16orf58	0.524101	4.65536	12.4035	6.97684e-33	1.1252e-30	63.8177
FN3K	-0.524021	0.963807	-5.67811	1.80223e-08	1.35952e-07	8.65953
NR1I2	0.523931	0.39779	8.21518	6.77886e-16	1.85229e-14	25.289
MMD	-0.523886	2.87753	-8.68511	1.5987e-17	5.30328e-16	28.9665
ADRB2	0.523296	3.7774	4.85694	1.39057e-06	2.77739e-06	4.42168
BUB1B-PAK6_2	0.52323	1.86598	9.64193	4.58348e-21	2.32929e-19	37.0076
ZFAS1	0.523079	6.74707	9.81087	1.01078e-21	5.59849e-20	38.3994
LBR	0.522676	5.95024	8.91569	2.38692e-18	8.7082e-17	30.7703
RPL23AP7	0.522572	0.816434	11.0048	1.29036e-26	1.12489e-24	49.5906
REV3L	0.522502	3.60185	10.6027	6.42142e-25	4.73269e-23	45.7238
SNORA73B	0.522472	9.18046	7.61161	6.43922e-14	1.36538e-12	20.6355
USP41	0.522215	-0.408867	11.1511	3.03036e-27	2.81162e-25	50.9202
UMODL1-AS1	0.522184	-0.318199	10.1367	5.16122e-23	3.22703e-21	41.3125
PFKM	-0.521688	1.17721	-7.19068	1.2928e-12	2.27941e-11	17.931
ABHD17B	0.52168	4.78986	10.8113	8.58026e-26	6.85845e-24	47.6906
TARBP1	0.521516	5.17763	8.49518	7.42326e-17	2.26894e-15	27.413
HDC	0.521491	2.51716	3.09164	0.00204781	0.00292658	-2.39643
LRRC70	0.521344	2.63019	8.71734	1.22864e-17	4.13828e-16	29.2406
IRAK3	0.521187	5.10116	5.62342	2.45211e-08	1.38468e-07	8.25984
CALCOCO2	0.52114	5.29456	11.2327	1.34214e-27	1.30488e-25	51.787
MIR4648	-0.520805	3.40674	-4.69467	3.05712e-06	5.82266e-06	3.66358
ZNF621	0.520584	3.444	13.3231	2.71706e-37	6.77215e-35	73.8587
ITPR1-DT	0.520202	0.677455	8.37956	1.86427e-16	5.45492e-15	26.5748
PRICKLE2	-0.520192	-0.468444	-6.52013	1.13185e-10	1.48727e-09	13.4839
RCAN3	-0.520158	3.59156	-8.08655	1.83371e-15	4.72064e-14	24.2955
FHL3	0.520026	5.35286	6.13512	1.24095e-09	1.34958e-08	11.1425
TNFAIP3	-0.519969	6.89613	-5.40636	8.11162e-08	2.22496e-07	7.01386
PHF13	-0.519485	3.27663	-7.48532	1.60828e-13	3.22917e-12	19.9225
MINPP1	-0.519316	2.78614	-5.46946	5.75355e-08	1.73814e-07	7.50014
FAM118A	-0.51907	3.42985	-8.67382	1.75287e-17	5.7728e-16	28.8635
MIR618	-0.519031	0.16987	-4.76975	2.12957e-06	4.14044e-06	4.05201
SERPINH1	-0.518961	1.70004	-6.14184	1.19146e-09	1.30093e-08	11.2806
AP1G2	0.518625	4.40731	9.4129	3.43986e-20	1.55885e-18	34.9817
CARD6	0.518536	2.65302	9.4437	2.62918e-20	1.20845e-18	35.2802
IQGAP2	0.518475	4.41809	6.74272	2.6752e-11	3.8593e-10	14.9086
CA11	-0.518423	0.864864	-8.47048	9.04517e-17	2.74175e-15	27.2939
SNORD116-3	-0.518241	0.453988	-6.3769	2.79975e-10	3.46159e-09	12.6885
CLEC2B	0.518229	5.12353	5.24755	1.89582e-07	4.50529e-07	6.28519
MALRD1	0.518128	-0.116509	6.49405	1.33651e-10	1.73828e-09	13.2879
ZNF471	0.518105	0.183163	9.06539	6.79304e-19	2.64552e-17	32.0493
NR4A1	-0.517957	3.15619	-4.83262	1.56724e-06	3.10526e-06	4.31154
ATG9A	-0.517395	3.97867	-8.4149	1.40857e-16	4.17951e-15	26.8032
DPRXP4	0.517217	2.49534	7.85467	1.06612e-14	2.50801e-13	22.6099
KLRB1	-0.517114	1.33064	-5.68835	1.70071e-08	1.31015e-07	8.7133
CD82	0.517056	5.76871	6.80889	1.72834e-11	2.57953e-10	15.289
GBE1	0.516997	3.63527	10.3177	9.56553e-24	6.36549e-22	43.0607
WDR49	0.516897	3.26822	4.19163	3.02441e-05	5.1516e-05	1.50731
HACD4	0.516723	4.16032	7.68642	3.72118e-14	8.12614e-13	21.3438
CNTF	-0.51654	2.53396	-7.16807	1.51256e-12	2.64307e-11	17.7523
NBPF3	0.51653	0.911645	6.88251	1.05832e-11	1.62645e-10	15.879
BEND5	0.516321	2.14782	9.09736	5.1827e-19	2.05338e-17	32.3571
S100A4	-0.516165	6.36475	-5.40545	8.15162e-08	2.23315e-07	7.03073
NIT2	0.51598	3.4539	11.0969	5.19271e-27	4.72985e-25	50.4769
ZNF385C	0.515866	0.389302	7.72851	2.72786e-14	6.06321e-13	21.6698
SLC24A1	0.515676	1.31549	9.68003	3.26515e-21	1.69547e-19	37.3435
CCDC189	0.515205	2.98799	8.14934	1.13001e-15	2.99918e-14	24.7978
CCNA2	-0.515147	3.4552	-6.00718	2.6732e-09	2.70397e-08	10.4468
OSBPL1A	0.515094	2.00034	5.48251	5.3566e-08	1.66483e-07	7.60483
S100B	0.51507	1.72445	4.44608	9.76225e-06	1.75176e-05	2.62268
DUSP7	-0.514898	2.54864	-6.82372	1.56629e-11	2.34917e-10	15.4717
FXYD5	0.514611	4.82189	9.2557	1.34129e-19	5.70584e-18	33.6327
BLZF1	0.514514	3.1207	8.88306	3.1319e-18	1.12687e-16	30.5734
CES4A	-0.5143	0.517107	-6.10128	1.52232e-09	1.62307e-08	11.0467
SLC44A2	-0.514287	4.59884	-7.11567	2.1726e-12	3.72405e-11	17.3371
ARRB1	0.514238	4.67369	9.13175	3.87024e-19	1.55968e-17	32.5936
EFHC1	0.513969	2.50714	10.7224	2.03148e-25	1.55579e-23	46.8712
CTSA	0.513899	6.29925	7.18979	1.30079e-12	2.29202e-11	17.7973
GRTP1	-0.513872	-0.356141	-6.39229	2.54239e-10	3.16767e-09	12.7185
ZMAT1	0.513829	2.61492	7.7903	1.72456e-14	3.94347e-13	22.1366
LINC01857	-0.513529	0.51599	-6.95924	6.31697e-12	1.00957e-10	16.3802
PNMT	-0.51327	0.446733	-5.48876	5.17602e-08	1.62906e-07	7.63459
SNORA74D	0.512799	4.69941	7.9154	6.75183e-15	1.61955e-13	23.0003
NOS1AP	-0.512696	-0.19763	-6.47287	1.52898e-10	1.97085e-09	13.2333
ADCY7	-0.512515	4.57614	-5.8766	5.76524e-09	5.37364e-08	9.66249
HIST1H2AC	0.512456	6.9885	8.96308	1.60644e-18	5.99642e-17	31.1293
SPINDOC	-0.512141	2.54948	-8.13713	1.24182e-15	3.27374e-14	24.7036
RNF24	0.511641	5.86839	10.9284	2.73477e-26	2.28247e-24	48.7997
HIST1H2BD	0.511555	8.35682	7.14216	1.80956e-12	3.13211e-11	17.3984
TDRKH	-0.511459	0.345643	-8.92414	2.22442e-18	8.14244e-17	30.9238
ADGRE2	0.511372	4.43358	6.14199	1.19035e-09	1.29997e-08	11.2152
ICA1	0.51137	1.70148	4.80199	1.82051e-06	3.57607e-06	4.2238
S100A11	-0.51105	5.39763	-4.25383	2.30637e-05	3.9771e-05	1.66155
MAFA	-0.510734	0.379502	-4.64225	3.92324e-06	7.36838e-06	3.47954
LINC00426	0.510661	1.11994	6.13292	1.25758e-09	1.36659e-08	11.2386
LGALS3	-0.510608	3.06427	-4.58896	5.0429e-06	9.34639e-06	3.19831
GATA2	0.510598	4.35792	3.55093	0.00040245	0.000614552	-0.964605
FRY-AS1	0.510489	0.663696	7.24373	8.93036e-13	1.61187e-11	18.28
FAM86B3P	0.509866	0.595243	10.1135	6.39571e-23	3.94491e-21	41.2027
MYO18B	-0.509823	0.956845	-2.94916	0.00326341	0.00457955	-2.80213
ADHFE1	0.509798	1.88939	9.40474	3.69334e-20	1.66821e-18	34.9556
PRELID3A	0.509739	0.635706	7.33263	4.77889e-13	8.97725e-12	18.8889
SYNGR3	-0.509739	-0.193663	-9.27589	1.1274e-19	4.82591e-18	33.829
ARHGAP6	-0.509618	-0.308757	-6.61522	6.14333e-11	8.39221e-10	14.107
AQP9	-0.509591	2.6679	-3.28941	0.00104036	0.00152879	-1.7983
TRAF4	-0.509462	3.84302	-6.62255	5.85912e-11	8.04404e-10	14.1475
PTGS1	-0.509359	3.73587	-5.65516	2.05141e-08	1.38468e-07	8.46412
KIAA1549	0.50932	1.53344	6.13225	1.26269e-09	1.37188e-08	11.2356
RNF125	0.509267	4.19117	7.13042	1.96248e-12	3.38186e-11	17.4648
TBX21	-0.509192	0.735096	-7.29687	6.15044e-13	1.13811e-11	18.6561
TAGLN	-0.508997	2.98021	-6.61836	6.02017e-11	8.2445e-10	14.1481
HEXA	0.508747	4.79971	13.9243	2.72788e-40	8.95693e-38	80.6894
ACSF2	0.50864	2.17337	9.06422	6.86041e-19	2.66608e-17	32.0812
ADAM15	0.508472	4.37764	7.62282	5.93297e-14	1.26292e-12	20.8807
PPM1F	0.5082	4.93543	8.9355	2.02326e-18	7.43942e-17	30.9601
OR52K2	0.507871	0.171784	6.31139	4.21197e-10	5.02522e-09	12.2278
HIGD1A	-0.507854	4.08068	-8.94266	1.90568e-18	7.03679e-17	31.0284
FBXO41	0.50779	3.66432	7.1321	1.93985e-12	3.34601e-11	17.4919
DENND6B	0.507789	2.78975	7.95678	4.93716e-15	1.20322e-13	23.3574
CORO6	0.507528	0.903101	7.49361	1.5151e-13	3.05325e-12	20.0232
TUFT1	-0.507436	1.03602	-5.48616	5.25042e-08	1.64374e-07	7.62755
CASP4	0.507268	3.50345	11.7886	4.6412e-30	5.56883e-28	57.4048
PPT2-EGFL8_2	0.506936	2.77439	7.31981	5.23206e-13	9.77494e-12	18.7961
ICK	-0.506847	2.12033	-9.54003	1.12916e-20	5.43125e-19	36.1116
MAGI3	-0.506804	0.201106	-6.63582	5.37637e-11	7.42776e-10	14.2832
CMTM3	0.506626	5.0853	8.26079	4.74806e-16	1.31892e-14	25.593
BCL11A	0.506431	3.21819	6.66741	4.37887e-11	6.14724e-10	14.4657
NAXD	-0.506371	3.16246	-8.66685	1.85532e-17	6.09919e-16	28.8141
ANKRD36BP2	-0.506351	0.216106	-6.64955	4.91818e-11	6.83435e-10	14.3707
LAX1	0.506307	2.39028	5.98334	3.07923e-09	3.06994e-08	10.3569
GYPA	-0.506126	2.09448	-3.21077	0.00136762	0.00198918	-2.03029
SAPCD1-AS1	0.505808	0.987222	6.04412	2.14499e-09	2.21295e-08	10.7186
CHPF	-0.505744	0.48694	-6.86062	1.2251e-11	1.86551e-10	15.734
C7	0.505677	-0.589781	8.64291	2.25426e-17	7.349e-16	28.4426
ATL1	0.505627	0.79744	8.32967	2.76462e-16	7.9286e-15	26.1934
ARHGAP10	0.505169	1.70346	5.28453	1.55888e-07	3.80485e-07	6.58098
RPA4	0.504967	1.23168	8.32765	2.80897e-16	8.0516e-15	26.1853
ZNF165	0.504343	1.83581	5.81543	8.22162e-09	7.28664e-08	9.41758
PPP1R16B	-0.504227	4.10011	-3.8683	0.000116963	0.000187933	0.181801
EVC	0.504172	-0.241465	5.78769	9.64677e-09	8.36715e-08	9.09591
MLNR	0.503978	0.272326	6.65023	4.89621e-11	6.80728e-10	14.3379
HIC1	0.503629	2.37812	4.7223	2.67788e-06	5.1389e-06	3.84061
C10orf55	0.503602	-0.0722188	8.81503	5.50321e-18	1.93067e-16	29.9527
DOCK7	0.503452	2.4232	7.27918	6.96502e-13	1.27477e-11	18.5247
CNTROB	0.50334	4.61334	11.5942	3.44869e-29	3.86617e-27	55.4131
EZR	-0.503332	6.51132	-7.95884	4.86067e-15	1.18563e-13	23.2501
KLC2	-0.503029	1.90327	-7.91981	6.53069e-15	1.56994e-13	23.0909
ACKR3	0.503017	1.19987	4.55048	6.03553e-06	1.10883e-05	3.08232
LINC01645	0.502981	-0.565547	6.78716	1.99576e-11	2.94419e-10	15.0156
RND1	-0.502939	0.55071	-5.34024	1.15819e-07	2.96504e-07	6.86126
LINC00662	0.502766	1.24624	10.938	2.48954e-26	2.09052e-24	48.9457
EBF4	0.502668	-0.221797	6.98495	5.30797e-12	8.57312e-11	16.4073
COQ8A	0.502586	4.25451	11.5002	9.00748e-29	9.72275e-27	54.4693
CEP170	0.502524	4.21887	11.2862	7.84795e-28	7.86098e-26	52.3324
PTPRS	-0.502498	1.6135	-4.39944	1.20628e-05	2.14312e-05	2.41295
SDK1	-0.5024	-0.444359	-7.93261	5.92865e-15	1.43592e-13	23.1207
SHANK1	0.502147	1.78203	3.98783	7.17248e-05	0.000117789	0.735216
NPL	-0.502077	1.63998	-5.38657	9.02767e-08	2.41758e-07	7.09793
LOC105376384	0.502063	0.145803	8.20524	7.32417e-16	1.99213e-14	25.1862
VPS9D1-AS1	0.502048	1.81431	6.36184	3.07635e-10	3.77042e-09	12.6028
SLFN13	-0.501712	2.27839	-6.25088	6.12207e-10	7.08672e-09	11.913
TNFRSF1B	-0.501479	5.11702	-4.59183	4.97556e-06	9.23063e-06	3.1327
ABCB4	-0.501479	-0.264499	-9.26449	1.24357e-19	5.30246e-18	33.7258
SLC22A17	-0.501439	-0.275069	-7.23348	9.59401e-13	1.72315e-11	18.1683
NOSIP	-0.501437	4.54883	-12.6264	6.2414e-34	1.12951e-31	66.2015
RCBTB1	0.501217	4.06796	9.82366	9.00689e-22	5.02937e-20	38.5751
SLC7A3	-0.501004	-0.628962	-8.55821	4.47377e-17	1.40581e-15	27.8853
IL10RA	-0.500994	4.7587	-4.96698	8.04247e-07	1.6685e-06	4.89114
SCARB2	0.500823	4.23888	11.1056	4.7632e-27	4.35309e-25	50.5522
PADI3	0.500778	-0.621204	7.69696	3.44335e-14	7.5525e-13	21.2258
SMURF2P1-LRRC37BP1	0.500764	2.19634	12.7505	1.6065e-34	3.10179e-32	67.5506
MIS18BP1	0.500699	5.37798	9.19856	2.18933e-19	9.10158e-18	33.1364
NR4A3	-0.500318	2.05197	-4.42718	1.06387e-05	1.90156e-05	2.52112
EGR3	-0.50023	0.953676	-5.15028	3.15368e-07	7.08581e-07	5.90241
LYRM1	0.500138	3.13033	11.4358	1.73343e-28	1.84207e-26	53.8343
CHST15	-0.499782	2.19738	-3.97064	7.70128e-05	0.000126046	0.644162
SPIDR	0.499666	3.82407	9.12238	4.1913e-19	1.67756e-17	32.5348
SNORD10	0.499601	8.03163	10.0398	1.26033e-22	7.59436e-21	40.4176
SH3BGRL2	-0.499404	0.578621	-5.38551	9.07975e-08	2.42888e-07	7.09654
ITPKB-IT1	-0.499367	1.8789	-8.50183	7.03855e-17	2.15857e-15	27.5316
SEMA6C	-0.499124	0.583193	-7.18448	1.34972e-12	2.37289e-11	17.8869
RNASEH2C	0.498922	4.14459	6.1819	9.33997e-10	1.04243e-08	11.4603
TRIM46	0.498832	0.800379	8.94207	1.9151e-18	7.06679e-17	31.073
PRRT3-AS1	0.498778	0.574424	7.9844	4.00329e-15	9.86147e-14	23.5639
IQCH-AS1	0.498762	0.922927	9.51441	1.41472e-20	6.72224e-19	35.8987
HRK	-0.49874	-0.698606	-9.86357	6.28067e-22	3.55046e-20	38.8737
OSBPL10	-0.498472	-0.190167	-8.93544	2.02422e-18	7.43942e-17	30.9892
CP	0.498395	-0.436794	8.404	1.53583e-16	4.52772e-15	26.5987
CD58	0.498377	4.3689	7.70013	3.36363e-14	7.38948e-13	21.4364
TENT5C	-0.498073	5.66965	-3.78535	0.000162979	0.000258162	-0.194391
DGKH	-0.497949	1.00637	-6.12699	1.30353e-09	1.41093e-08	11.202
HIST1H1C	0.497773	9.51456	7.06684	3.03815e-12	5.09306e-11	16.8452
SP7	-0.497596	-0.462409	-5.84604	6.8864e-09	6.26737e-08	9.49154
TUBA4A	-0.49745	3.70482	-5.10774	3.92936e-07	8.64132e-07	5.61889
ZNF347	0.49739	1.1547	7.77838	1.88455e-14	4.28253e-13	22.0658
GEM	-0.497285	0.074686	-5.87775	5.7268e-09	5.34599e-08	9.74343
RNU5D-1	0.497279	4.57143	4.12796	3.97696e-05	6.6988e-05	1.19853
QPRT	0.497266	2.69549	6.08501	1.67886e-09	1.77412e-08	10.9368
KIAA0513	-0.497169	2.7981	-5.51084	4.58437e-08	1.51863e-07	7.7191
RCN3	-0.496787	1.75925	-5.6845	1.73824e-08	1.32935e-07	8.68468
TCL6	-0.496707	-0.499655	-9.53637	1.1661e-20	5.59836e-19	36.0278
THEMIS2	0.496604	5.56039	5.52623	4.21131e-08	1.4615e-07	7.71943
ZDHHC1	0.496541	0.911626	8.16236	1.02163e-15	2.73136e-14	24.9159
STXBP5-AS1	0.496254	0.168125	9.60858	6.16164e-21	3.07711e-19	36.6761
ADARB1	-0.496121	2.2065	-7.30305	5.88838e-13	1.09193e-11	18.6819
STIM2	-0.495927	3.08777	-9.2193	1.83322e-19	7.70023e-18	33.3534
ZNF561-AS1	0.495895	0.885352	9.39594	3.98769e-20	1.79525e-18	34.8792
CDC20	-0.495648	3.42441	-5.65207	2.08752e-08	1.38468e-07	8.45819
LINC02470	0.495615	0.816177	3.42268	0.000646173	0.000967274	-1.32495
RNF130	0.495521	5.47618	9.33962	6.50187e-20	2.84309e-18	34.329
MIR1200	0.495493	2.4047	6.31202	4.19565e-10	5.00793e-09	12.2898
AEBP1	-0.495385	2.21161	-4.73037	2.57595e-06	4.95612e-06	3.86782
KDM7A-DT	-0.495165	1.23985	-6.66507	4.44608e-11	6.2368e-10	14.4825
LHFPL6	-0.49504	0.806321	-4.51908	6.98205e-06	1.2738e-05	2.94004
FAM228B	0.494927	3.42082	13.2456	6.52022e-37	1.58902e-34	72.9934
NDRG3	0.49481	3.76705	8.63268	2.44947e-17	7.957e-16	28.5384
LOC100996455	0.494777	0.394533	7.53851	1.09552e-13	2.24652e-12	20.3099
INKA1	0.494546	3.13815	6.13436	1.24664e-09	1.35524e-08	11.2126
PRDX1	-0.494487	5.4104	-6.43288	1.96927e-10	2.49499e-09	12.9129
MIR548AQ	0.494344	3.23153	4.40793	1.16089e-05	2.06622e-05	2.41622
NDN	-0.494222	0.318843	-4.26274	2.21788e-05	3.83234e-05	1.83025
LOC100506801	-0.494191	0.0501662	-6.93373	7.50334e-12	1.18399e-10	16.1927
RFPL4A	0.494013	-0.493862	6.86025	1.22807e-11	1.86952e-10	15.5129
EGFL8	0.493773	2.92499	7.02894	3.93628e-12	6.49735e-11	16.8221
IRGQ	0.493752	5.16543	6.75859	2.40994e-11	3.50615e-10	14.9852
EGR1	0.4937	5.28999	3.55183	0.000401095	0.000612585	-1.00023
DENND5A	0.493506	5.92756	8.4038	1.5383e-16	4.53258e-15	26.6749
LINC01436	0.493465	0.215604	3.9786	7.45185e-05	0.000122146	0.629713
PCAT18	0.493396	1.4372	3.54842	0.000406246	0.000620141	-0.883204
ANO9	-0.49328	0.833291	-6.53014	1.06167e-10	1.39907e-09	13.6369
RPS6KL1	-0.492978	1.10552	-5.34534	1.127e-07	2.89899e-07	6.89182
EVI2B	0.49281	5.43522	5.70664	1.5331e-08	1.21443e-07	8.70113
TYMP	-0.492644	4.58533	-4.07316	5.01906e-05	8.37054e-05	0.959329
CEP70	0.492639	2.89292	6.95952	6.30506e-12	1.00796e-10	16.3633
ZNF221	0.492535	0.922182	7.94825	5.26708e-15	1.27964e-13	23.3098
ALOX12	-0.492499	0.111773	-4.60574	4.66096e-06	8.67517e-06	3.30003
LOC105374546	-0.492327	0.894625	-6.82296	1.57425e-11	2.35918e-10	15.4947
SNORA74B	0.492064	6.78071	6.93117	7.63386e-12	1.20251e-10	16.0502
MTERF2	-0.491828	1.47823	-8.0312	2.80227e-15	7.06156e-14	23.9263
SUPT3H	0.491787	2.4429	7.90878	7.09768e-15	1.69731e-13	23.009
FAT1	-0.491723	-0.259459	-4.5214	6.90728e-06	1.26087e-05	2.88449
KRT8	0.491716	0.399922	5.26871	1.69527e-07	4.08725e-07	6.45915
NLRC5	-0.49131	4.82383	-7.75915	2.17395e-14	4.89755e-13	21.8362
NSUN5P2	0.491306	3.37325	7.7219	2.86448e-14	6.35033e-13	21.6215
DCAF12	-0.49105	5.01467	-5.01449	6.32781e-07	1.33654e-06	5.11154
ORAI3	0.490994	4.16547	9.22376	1.76443e-19	7.42524e-18	33.378
IFT140	0.49047	2.16389	8.94039	1.94219e-18	7.15713e-17	31.0591
GPR65	-0.490463	2.37539	-5.82522	7.76939e-09	6.94193e-08	9.44741
PPIL1	-0.490411	2.62764	-7.48081	1.66134e-13	3.32595e-12	19.9084
CAND2	-0.490311	0.0588952	-7.0552	3.29021e-12	5.4921e-11	16.9968
PROSER2	0.490282	2.04839	5.29276	1.49217e-07	3.66453e-07	6.61682
ZNF579	0.490278	2.76821	9.18881	2.37957e-19	9.87746e-18	33.1124
SNORD116-15	-0.490254	0.658036	-5.96447	3.44276e-09	3.39839e-08	10.259
RAB23	-0.489407	-0.113157	-8.20333	7.43371e-16	2.02092e-14	25.1972
MED21	0.489002	4.90093	11.2222	1.4911e-27	1.44203e-25	51.6891
KSR1	0.488895	3.39595	7.32191	5.15494e-13	9.64073e-12	18.794
AASS	-0.488821	-0.253411	-6.13087	1.2733e-09	1.38231e-08	11.1653
ZFP36L2	0.488759	7.84269	7.67655	4.00149e-14	8.70361e-13	21.1515
VAMP8	0.488685	6.36823	7.53398	1.13205e-13	2.31796e-12	20.1842
GPR132	-0.488615	3.58646	-6.25214	6.07459e-10	7.03621e-09	11.881
SORD	0.488593	1.93155	8.01246	3.23334e-15	8.09575e-14	23.7874
MT1E	-0.488483	0.506035	-4.65648	3.66733e-06	6.91354e-06	3.54816
CCDC167	-0.488091	2.78634	-7.45922	1.94002e-13	3.84457e-12	19.7527
TMEM38A	-0.48791	0.790498	-5.34801	1.11099e-07	2.86426e-07	6.9052
FAS	0.487688	2.96776	6.08988	1.63042e-09	1.72759e-08	10.9573
PTAFR	-0.487525	3.85981	-3.90478	0.000100884	0.000163182	0.330478
CPED1	-0.486553	-0.063092	-5.97436	3.24733e-09	3.22229e-08	10.2799
EDAR	-0.486547	-0.406047	-8.62957	2.5121e-17	8.13155e-16	28.489
MIR326	0.486479	1.4207	6.35665	3.17778e-10	3.88605e-09	12.575
SLC22A15	-0.486424	2.545	-3.70081	0.000227087	0.000354902	-0.381034
PCAT6	0.486359	1.00181	7.34341	4.42812e-13	8.35265e-12	18.978
FBXL13	0.486309	1.18158	7.15815	1.62016e-12	2.82211e-11	17.714
HNRNPA1L2	0.485822	3.38852	9.41015	3.52356e-20	1.59415e-18	34.9791
MAP3K9	-0.485788	0.201921	-8.00355	3.46051e-15	8.59391e-14	23.7098
CXCR1	-0.485713	1.30489	-3.81631	0.000144104	0.000229449	0.0776353
ZNF385D	0.485699	-0.543252	7.29521	6.2226e-13	1.14963e-11	18.4126
NT5C2	0.485559	5.11379	12.276	2.73806e-32	4.14748e-30	62.4617
ST3GAL6-AS1	0.485163	-0.278075	8.62646	2.57634e-17	8.31006e-16	28.3923
CD44	0.484956	6.65567	7.28196	6.83061e-13	1.25184e-11	18.4144
MAT2A	0.484883	7.05765	9.01435	1.0447e-18	3.98089e-17	31.5504
EGLN1	0.484838	3.07816	5.38469	9.11974e-08	2.43581e-07	7.06263
PIK3CG	0.484828	5.9082	8.03438	2.73494e-15	6.90459e-14	23.8496
LINC01534	0.484797	1.97538	9.05708	7.28738e-19	2.826e-17	32.0241
SAPCD2	-0.484756	1.69898	-5.29396	1.4827e-07	3.64668e-07	6.61921
HLA-DMA	0.484717	5.5519	5.11834	3.72035e-07	8.22887e-07	5.61908
CRYM	-0.484487	-0.608435	-7.66413	4.38384e-14	9.50131e-13	21.1302
CENPA	-0.484449	1.85729	-7.98304	4.04494e-15	9.9596e-14	23.5611
ARHGAP32	-0.484362	1.04456	-5.1537	3.09813e-07	6.97642e-07	5.91985
MATN4	0.484242	-0.53442	7.23012	9.82137e-13	1.76053e-11	17.9747
ATXN1	-0.484097	2.61392	-5.29845	1.44771e-07	3.57214e-07	6.61686
HMX2	-0.484081	-0.474735	-4.4644	8.97857e-06	1.61823e-05	2.58335
STXBP1	-0.483557	-0.0216942	-6.96007	6.28172e-12	1.00471e-10	16.3598
ETHE1	0.483338	5.10899	8.68328	1.62287e-17	5.37046e-16	28.9082
NAIP	0.483334	1.05592	5.55416	3.6081e-08	1.39371e-07	7.99082
KDM7A	-0.483205	3.74224	-6.25987	5.7924e-10	6.72355e-09	11.9222
MAVS	0.483149	5.06973	9.50466	1.54127e-20	7.28568e-19	35.7564
RAB40C	0.483113	3.27042	10.2281	2.21048e-23	1.42936e-21	42.2408
CCDC88A	0.483046	4.33017	8.48161	8.27545e-17	2.52238e-15	27.3287
SMIM14	-0.48304	2.1232	-5.62821	2.38719e-08	1.38468e-07	8.36938
CRIM1	0.482978	1.54484	4.20147	2.89803e-05	4.94647e-05	1.59321
LXN	0.482652	2.67073	5.74568	1.22739e-08	1.01897e-07	9.01091
BEX1	0.482616	1.61563	2.77464	0.0056332	0.00773794	-3.29205
MIR5189	-0.482599	1.80302	-5.28844	1.52681e-07	3.73588e-07	6.58878
MUC19	0.482558	-0.49529	9.56191	9.31013e-21	4.53385e-19	36.153
ZNF562	0.482538	4.10092	9.86127	6.41245e-22	3.61378e-20	38.9089
LINC01336	-0.482375	0.0759014	-6.28219	5.04703e-10	5.93301e-09	12.098
SNORA8	0.482306	6.01249	8.06436	2.17418e-15	5.55024e-14	24.0714
CYBB	-0.482231	5.76104	-3.33918	0.000872487	0.00129086	-1.76109
SH3TC2	0.482209	0.20581	6.39403	2.51473e-10	3.13535e-09	12.7379
MIR3936	0.482185	1.22492	5.96108	3.51242e-09	3.45695e-08	10.2446
IL1RL1	0.482141	1.14982	3.68086	0.000245347	0.000382176	-0.414655
ZADH2	0.482129	3.21243	10.951	2.19235e-26	1.85232e-24	49.0588
DUSP18	0.481914	2.26964	8.42545	1.29519e-16	3.8619e-15	26.9354
HRH2	-0.481747	2.55812	-4.51351	7.16402e-06	1.30574e-05	2.88161
PGPEP1L	0.481408	-0.663366	8.17309	9.40107e-16	2.52695e-14	24.7518
HOXB2	0.481314	1.33877	3.28416	0.00105972	0.00155571	-1.76988
HEPACAM2	-0.481192	0.17921	-4.31057	1.79567e-05	3.13309e-05	2.02276
SBF2	0.481036	2.46764	7.57287	8.53876e-14	1.77623e-12	20.5745
ND2	0.480985	9.05035	5.02312	6.05691e-07	1.28327e-06	5.00404
FRMD4B	0.480807	1.992	6.10787	1.46305e-09	1.56659e-08	11.0864
TMEM63B	-0.48075	3.19023	-6.60417	6.59832e-11	8.9713e-10	14.0529
ZNF737	0.480543	2.51602	6.07444	1.78887e-09	1.8777e-08	10.8797
IGFBP2	0.480437	1.59976	3.66137	0.000264513	0.000410597	-0.485223
LINC00893	0.480348	1.70235	8.47085	9.01888e-17	2.73529e-15	27.2977
AMIGO1	-0.480314	0.479022	-7.90961	7.05317e-15	1.68814e-13	23.0212
MFSD2B	-0.480312	1.77439	-4.69913	2.99261e-06	5.70712e-06	3.73695
C9orf64	-0.480059	1.33855	-7.23019	9.81691e-13	1.7603e-11	18.1987
ZNF70	0.479947	3.37831	8.22026	6.51579e-16	1.78733e-14	25.328
MIR4677	0.479933	0.770375	5.67252	1.86005e-08	1.38468e-07	8.62139
SIGLEC12	0.479908	1.36646	3.81513	0.000144784	0.000230492	0.0797969
PHETA2	-0.479803	1.22453	-6.53896	1.00344e-10	1.32809e-09	13.6911
RTKN2	-0.479693	-0.221825	-9.56154	9.34034e-21	4.5405e-19	36.276
[truncated: 4,177 more rows]
