# Supplementary material for: A B-cell developmental gene regulatory network is activated in infant AML
Source: PLoS One. 2021 Nov 18;16(11):e0259197. doi: 10.1371/journal.pone.0259197 (PMC8601427; doi:10.1371/journal.pone.0259197)
Supplement: S3 Table — (XLSX) [file pone.0259197.s005.xlsx]

## Sheet: 56LessThan3YrsMarkerGenes
Gene Symbol	Ensembl ID	Description
ABCB4	ENSG00000005471	ATP binding cassette subfamily B member 4
APBB2	ENSG00000163697	amyloid beta precursor protein binding family B member 2
AXIN2	ENSG00000168646	axin 2
BLK	ENSG00000136573	BLK proto-oncogene, Src family tyrosine kinase
CAMK2D	ENSG00000145349	calcium/calmodulin dependent protein kinase II delta
CD22	ENSG00000012124	CD22 molecule
CD79A	ENSG00000105369	CD79a molecule
CDK5R1	ENSG00000176749	cyclin dependent kinase 5 regulatory subunit 1
CHMP7	ENSG00000147457	charged multivesicular body protein 7
CLEC17A	ENSG00000187912	C-type lectin domain containing 17A
COL19A1	ENSG00000082293	collagen type XIX alpha 1 chain
CPNE5	ENSG00000124772	copine 5
CR2	ENSG00000117322	complement C3d receptor 2
CXCR5	ENSG00000160683	C-X-C motif chemokine receptor 5
DTX1	ENSG00000135144	deltex E3 ubiquitin ligase 1
EBF1	ENSG00000164330	EBF transcription factor 1
ELL3	ENSG00000128886	elongation factor for RNA polymerase II 3
EPHA4	ENSG00000116106	EPH receptor A4
EPHX2	ENSG00000120915	epoxide hydrolase 2
FAM102A	ENSG00000167106	family with sequence similarity 102 member A
FAM129C	ENSG00000167483	family with sequence similarity 129 member C
FCRL1	ENSG00000163534	Fc receptor like 1
FCRL2	ENSG00000132704	Fc receptor like 2
FFAR1	ENSG00000126266	free fatty acid receptor 1
HRK	ENSG00000135116	harakiri, BCL2 interacting protein
ID3	ENSG00000117318	inhibitor of DNA binding 3, HLH protein
IGF2BP3	ENSG00000136231	insulin like growth factor 2 mRNA binding protein 3
IL21R	ENSG00000103522	interleukin 21 receptor
KLHL14	ENSG00000197705	kelch like family member 14
LEF1	ENSG00000138795	lymphoid enhancer binding factor 1
LOC105371899	ENSG00000267568	uncharacterized LOC105371899
LRIG1	ENSG00000144749	leucine rich repeats and immunoglobulin like domains 1
MIR5195	ENSG00000265929	microRNA 5195
MS4A1	ENSG00000156738	membrane spanning 4-domains A1
NEIL1	ENSG00000140398	nei like DNA glycosylase 1
NUP62CL	ENSG00000198088	nucleoporin 62 C-terminal like
PAX5	ENSG00000196092	paired box 5
PKIA	ENSG00000171033	cAMP-dependent protein kinase inhibitor alpha
PLEKHG1	ENSG00000120278	pleckstrin homology and RhoGEF domain containing G1
POU2AF1	ENSG00000110777	POU class 2 associating factor 1
PPFIBP2	ENSG00000166387	PPFIA binding protein 2
RAB30	ENSG00000137502	RAB30, member RAS oncogene family
RAPGEF5	ENSG00000136237	Rap guanine nucleotide exchange factor 5
RPS2P32	ENSG00000232818	ribosomal protein S2 pseudogene 32
SLC35G1	ENSG00000176273	solute carrier family 35 member G1
SNX25	ENSG00000109762	sorting nexin 25
SYNGR3	ENSG00000127561	synaptogyrin 3
TBC1D4	ENSG00000136111	TBC1 domain family member 4
TCL1A	ENSG00000100721	T cell leukemia/lymphoma 1A
TCL6	ENSG00000187621	T cell leukemia/lymphoma 6
TNFRSF13C	ENSG00000159958	TNF receptor superfamily member 13C
TOX2	ENSG00000124191	TOX high mobility group box family member 2
TSPYL5	ENSG00000180543	TSPY like 5
TTN	ENSG00000155657	titin
VPREB3	ENSG00000128218	V-set pre-B cell surrogate light chain 3
ZDBF2	ENSG00000204186	zinc finger DBF-type containing 2

## Sheet: B cell subset
Naïve B cell genes			Germinal Center B cells			Gene Ontology: B cell proliferation				Unique Genes
ABCB4	cd19+cd10cd21+cd27 naive b cells		ABCB4	germinal center b cells		CD22	GO:0042100	B cell proliferation		ABCB4
APBB2	cd19+cd10cd21+cd27 naive b cells		BLK	germinal center b cells		CD79A	GO:0042100	B cell proliferation		APBB2
AXIN2	cd19+cd10cd21+cd27 naive b cells		CAMK2D	germinal center b cells		CR2	GO:0042100	B cell proliferation		AXIN2
BLK	cd19+cd10cd21+cd27 naive b cells		CD22	germinal center b cells		FCRL1	GO:0042113	B cell activation		BLK
CAMK2D	cd19+cd10cd21+cd27 naive b cells		CD79A	germinal center b cells		LEF1	GO:0042100	B cell proliferation		CAMK2D
CD22	cd19+cd10cd21+cd27 naive b cells		CDK5R1	germinal center b cells		MS4A1	GO:0042100	B cell proliferation		CD22
CD79A	cd19+cd10cd21+cd27 naive b cells		CHMP7	germinal center b cells						CD79A
CDK5R1	cd19+cd10cd21+cd27 naive b cells		CPNE5	germinal center b cells						CDK5R1
CHMP7	cd19+cd10cd21+cd27 naive b cells		CR2	germinal center b cells						CHMP7
COL19A1	cd19+cd10cd21+cd27 naive b cells		CXCR5	germinal center b cells						COL19A1
CPNE5	cd19+cd10cd21+cd27 naive b cells		DTX1	germinal center b cells						CPNE5
CR2	cd19+cd10cd21+cd27 naive b cells		EBF1	germinal center b cells						CR2
CXCR5	cd19+cd10cd21+cd27 naive b cells		ELL3	germinal center b cells						CXCR5
DTX1	cd19+cd10cd21+cd27 naive b cells		FAM102A	germinal center b cells						DTX1
EBF1	cd19+cd10cd21+cd27 naive b cells		FAM129C	germinal center b cells						EBF1
ELL3	cd19+cd10cd21+cd27 naive b cells		FCRL1	germinal center b cells						ELL3
EPHA4	cd19+cd10cd21+cd27 naive b cells		FCRL2	germinal center b cells						EPHA4
FAM102A	cd19+cd10cd21+cd27 naive b cells		HRK	germinal center b cells						FAM102A
FAM129C	cd19+cd10cd21+cd27 naive b cells		ID3	germinal center b cells						FAM129C
FCRL1	cd19+cd10cd21+cd27 naive b cells		IGF2BP3	germinal center b cells						FCRL1
FCRL2	cd19+cd10cd21+cd27 naive b cells		IL21R	germinal center b cells						FCRL2
FFAR1	cd19+cd10cd21+cd27 naive b cells		KLHL14	germinal center b cells						FFAR1
HRK	cd19+cd10cd21+cd27 naive b cells		LRIG1	germinal center b cells						HRK
ID3	cd19+cd10cd21+cd27 naive b cells		MIR5195	germinal center b cells						ID3
IGF2BP3	cd19+cd10cd21+cd27 naive b cells		MS4A1	germinal center b cells						IGF2BP3
IL21R	cd19+cd10cd21+cd27 naive b cells		NEIL1	germinal center b cells						IL21R
KLHL14	cd19+cd10cd21+cd27 naive b cells		NUP62CL	germinal center b cells						KLHL14
LEF1	cd19+cd10cd21+cd27 naive b cells		PAX5	germinal center b cells						LEF1
LRIG1	cd19+cd10cd21+cd27 naive b cells		PKIA	germinal center b cells						LRIG1
MIR5195	cd19+cd10cd21+cd27 naive b cells		PLEKHG1	germinal center b cells						MIR5195
MS4A1	cd19+cd10cd21+cd27 naive b cells		POU2AF1	germinal center b cells						MS4A1
NEIL1	cd19+cd10cd21+cd27 naive b cells		PPFIBP2	germinal center b cells						NEIL1
PAX5	cd19+cd10cd21+cd27 naive b cells		RAB30	germinal center b cells						NUP62CL
PKIA	cd19+cd10cd21+cd27 naive b cells		RAPGEF5	germinal center b cells						PAX5
PLEKHG1	cd19+cd10cd21+cd27 naive b cells		SNX25	germinal center b cells						PKIA
POU2AF1	cd19+cd10cd21+cd27 naive b cells		SYNGR3	germinal center b cells						PLEKHG1
PPFIBP2	cd19+cd10cd21+cd27 naive b cells		TBC1D4	germinal center b cells						POU2AF1
RAB30	cd19+cd10cd21+cd27 naive b cells		TCL1A	germinal center b cells						PPFIBP2
RAPGEF5	cd19+cd10cd21+cd27 naive b cells		TCL6	germinal center b cells						RAB30
SNX25	cd19+cd10cd21+cd27 naive b cells		TNFRSF13C	germinal center b cells						RAPGEF5
SYNGR3	cd19+cd10cd21+cd27 naive b cells		TOX2	germinal center b cells						SNX25
TBC1D4	cd19+cd10cd21+cd27 naive b cells		TSPYL5	germinal center b cells						SYNGR3
TCL1A	cd19+cd10cd21+cd27 naive b cells		TTN	germinal center b cells						TBC1D4
TCL6	cd19+cd10cd21+cd27 naive b cells		VPREB3	germinal center b cells						TCL1A
TNFRSF13C	cd19+cd10cd21+cd27 naive b cells									TCL6
TSPYL5	cd19+cd10cd21+cd27 naive b cells									TNFRSF13C
TTN	cd19+cd10cd21+cd27 naive b cells									TOX2
VPREB3	cd19+cd10cd21+cd27 naive b cells									TSPYL5
ZDBF2	cd19+cd10cd21+cd27 naive b cells									TTN
										VPREB3
										ZDBF2

## Sheet: upstream TFs
Upstream TF	Description	Infant AML gene	Description	Interaction Source	Interaction Source URL	ETS1 target genes
CREB1	cAMP responsive element binding protein 1	CR2	complement C3d receptor 2	Amadeus	http://acgt.cs.tau.ac.il/amadeus/	APBB2
CREB1	cAMP responsive element binding protein 1	NUP62CL	nucleoporin 62 C-terminal like	Amadeus		AXIN2
E2F4	E2F transcription factor 4	FCRL1	Fc receptor like 1	HTRI Database	http://www.lbbc.ibb.unesp.br/htri/	BLK
E2F4	E2F transcription factor 4	EPHA4	EPH receptor A4	HTRI Database		CAMK2D
E2F4	E2F transcription factor 4	LRIG1	leucine rich repeats and immunoglobulin like domains 1	HTRI Database		CD79A
E2F4	E2F transcription factor 4	ID3	inhibitor of DNA binding 3, HLH protein	HTRI Database		CDK5R1
E2F4	E2F transcription factor 4	FCRL2	Fc receptor like 2	HTRI Database		CHMP7
E2F4	E2F transcription factor 4	CHMP7	charged multivesicular body protein 7	HTRI Database		CPNE5
ESR1	estrogen receptor 1	IGF2BP3	insulin like growth factor 2 mRNA binding protein 3	Amadeus		CR2
ESR1	estrogen receptor 1	EPHA4	EPH receptor A4	HTRI Database		CXCR5
ESR1	estrogen receptor 1	RAB30	RAB30, member RAS oncogene family	Amadeus		DTX1
ESR1	estrogen receptor 1	FAM102A	family with sequence similarity 102 member A	HTRI Database		EBF1
ESR1	estrogen receptor 1	TOX2	TOX high mobility group box family member 2	HTRI Database		ELL3
ETS1	ETS proto-oncogene 1, transcription factor	APBB2	amyloid beta precursor protein binding family B member 2	HTRI Database		EPHA4
ETS1	ETS proto-oncogene 1, transcription factor	AXIN2	axin 2	HTRI Database		FAM102A
ETS1	ETS proto-oncogene 1, transcription factor	BLK	BLK proto-oncogene, Src family tyrosine kinase	HTRI Database		FAM129C
ETS1	ETS proto-oncogene 1, transcription factor	CAMK2D	calcium/calmodulin dependent protein kinase II delta	HTRI Database		HRK
ETS1	ETS proto-oncogene 1, transcription factor	CD79A	CD79a molecule	HTRI Database		ID3
ETS1	ETS proto-oncogene 1, transcription factor	CDK5R1	cyclin dependent kinase 5 regulatory subunit 1	HTRI Database		IGF2BP3
ETS1	ETS proto-oncogene 1, transcription factor	CHMP7	charged multivesicular body protein 7	HTRI Database		IL21R
ETS1	ETS proto-oncogene 1, transcription factor	CPNE5	copine 5	HTRI Database		LEF1
ETS1	ETS proto-oncogene 1, transcription factor	CR2	complement C3d receptor 2	HTRI Database		LRIG1
ETS1	ETS proto-oncogene 1, transcription factor	CXCR5	C-X-C motif chemokine receptor 5	HTRI Database		NEIL1
ETS1	ETS proto-oncogene 1, transcription factor	DTX1	deltex E3 ubiquitin ligase 1	HTRI Database		PKIA
ETS1	ETS proto-oncogene 1, transcription factor	EBF1	EBF transcription factor 1	HTRI Database		POU2AF1
ETS1	ETS proto-oncogene 1, transcription factor	ELL3	elongation factor for RNA polymerase II 3	HTRI Database		PPFIBP2
ETS1	ETS proto-oncogene 1, transcription factor	EPHA4	EPH receptor A4	HTRI Database		RAB30
ETS1	ETS proto-oncogene 1, transcription factor	FAM102A	family with sequence similarity 102 member A	HTRI Database		SLC35G1
ETS1	ETS proto-oncogene 1, transcription factor	FAM129C	family with sequence similarity 129 member C	HTRI Database		SNX25
ETS1	ETS proto-oncogene 1, transcription factor	HRK	harakiri, BCL2 interacting protein	HTRI Database		TBC1D4
ETS1	ETS proto-oncogene 1, transcription factor	ID3	inhibitor of DNA binding 3, HLH protein	HTRI Database		TOX2
ETS1	ETS proto-oncogene 1, transcription factor	IGF2BP3	insulin like growth factor 2 mRNA binding protein 3	HTRI Database		TSPYL5
ETS1	ETS proto-oncogene 1, transcription factor	IL21R	interleukin 21 receptor	HTRI Database
ETS1	ETS proto-oncogene 1, transcription factor	LEF1	lymphoid enhancer binding factor 1	Amadeus
ETS1	ETS proto-oncogene 1, transcription factor	LEF1	lymphoid enhancer binding factor 1	HTRI Database
ETS1	ETS proto-oncogene 1, transcription factor	LRIG1	leucine rich repeats and immunoglobulin like domains 1	HTRI Database
ETS1	ETS proto-oncogene 1, transcription factor	NEIL1	nei like DNA glycosylase 1	HTRI Database
ETS1	ETS proto-oncogene 1, transcription factor	PKIA	cAMP-dependent protein kinase inhibitor alpha	HTRI Database
ETS1	ETS proto-oncogene 1, transcription factor	POU2AF1	POU class 2 associating factor 1	HTRI Database
ETS1	ETS proto-oncogene 1, transcription factor	PPFIBP2	PPFIA binding protein 2	HTRI Database
ETS1	ETS proto-oncogene 1, transcription factor	RAB30	RAB30, member RAS oncogene family	Amadeus
ETS1	ETS proto-oncogene 1, transcription factor	RAB30	RAB30, member RAS oncogene family	HTRI Database
ETS1	ETS proto-oncogene 1, transcription factor	SLC35G1	solute carrier family 35 member G1	HTRI Database
ETS1	ETS proto-oncogene 1, transcription factor	SNX25	sorting nexin 25	HTRI Database
ETS1	ETS proto-oncogene 1, transcription factor	TBC1D4	TBC1 domain family member 4	HTRI Database
ETS1	ETS proto-oncogene 1, transcription factor	TOX2	TOX high mobility group box family member 2	HTRI Database
ETS1	ETS proto-oncogene 1, transcription factor	TSPYL5	TSPY like 5	HTRI Database
GATA1	GATA binding protein 1	IGF2BP3	insulin like growth factor 2 mRNA binding protein 3	HTRI Database
GATA1	GATA binding protein 1	EPHX2	epoxide hydrolase 2	HTRI Database
GATA1	GATA binding protein 1	FAM102A	family with sequence similarity 102 member A	HTRI Database
GATA1	GATA binding protein 1	IL21R	interleukin 21 receptor	HTRI Database
GATA1	GATA binding protein 1	LEF1	lymphoid enhancer binding factor 1	HTRI Database
GATA1	GATA binding protein 1	PLEKHG1	pleckstrin homology and RhoGEF domain containing G1	HTRI Database
GATA1	GATA binding protein 1	TOX2	TOX high mobility group box family member 2	HTRI Database
GATA1	GATA binding protein 1	TSPYL5	TSPY like 5	HTRI Database
GATA1	GATA binding protein 1	RAPGEF5	Rap guanine nucleotide exchange factor 5	HTRI Database
GATA2	GATA binding protein 2	IGF2BP3	insulin like growth factor 2 mRNA binding protein 3	HTRI Database
GATA2	GATA binding protein 2	DTX1	deltex E3 ubiquitin ligase 1	HTRI Database
GATA2	GATA binding protein 2	FAM129C	family with sequence similarity 129 member C	HTRI Database
GATA2	GATA binding protein 2	EPHX2	epoxide hydrolase 2	HTRI Database
GATA2	GATA binding protein 2	FFAR1	free fatty acid receptor 1	HTRI Database
GATA2	GATA binding protein 2	ID3	inhibitor of DNA binding 3, HLH protein	HTRI Database
GATA2	GATA binding protein 2	CLEC17A	C-type lectin domain containing 17A	HTRI Database
GATA2	GATA binding protein 2	FAM102A	family with sequence similarity 102 member A	HTRI Database
GATA2	GATA binding protein 2	IL21R	interleukin 21 receptor	HTRI Database
GATA2	GATA binding protein 2	LEF1	lymphoid enhancer binding factor 1	HTRI Database
GATA2	GATA binding protein 2	NUP62CL	nucleoporin 62 C-terminal like	HTRI Database
GATA2	GATA binding protein 2	PLEKHG1	pleckstrin homology and RhoGEF domain containing G1	HTRI Database
GATA2	GATA binding protein 2	CPNE5	copine 5	HTRI Database
GATA2	GATA binding protein 2	CXCR5	C-X-C motif chemokine receptor 5	HTRI Database
GATA2	GATA binding protein 2	SNX25	sorting nexin 25	HTRI Database
GATA2	GATA binding protein 2	PPFIBP2	PPFIA binding protein 2	HTRI Database
GATA2	GATA binding protein 2	TOX2	TOX high mobility group box family member 2	HTRI Database
GATA2	GATA binding protein 2	TSPYL5	TSPY like 5	HTRI Database
GATA2	GATA binding protein 2	CD22	CD22 molecule	HTRI Database
GATA2	GATA binding protein 2	RAPGEF5	Rap guanine nucleotide exchange factor 5	HTRI Database
GATA2	GATA binding protein 2	TBC1D4	TBC1 domain family member 4	HTRI Database
GATA3	GATA binding protein 3	EPHA4	EPH receptor A4	HTRI Database
GATA3	GATA binding protein 3	ID3	inhibitor of DNA binding 3, HLH protein	HTRI Database
GATA3	GATA binding protein 3	FAM102A	family with sequence similarity 102 member A	HTRI Database
HIF1A	hypoxia inducible factor 1 subunit alpha	PKIA	cAMP-dependent protein kinase inhibitor alpha	HTRI Database
HIF1A	hypoxia inducible factor 1 subunit alpha	ZDBF2	zinc finger DBF-type containing 2	HTRI Database
HIF1A	hypoxia inducible factor 1 subunit alpha	PPFIBP2	PPFIA binding protein 2	HTRI Database
FOXA1	forkhead box A1	FAM102A	family with sequence similarity 102 member A	HTRI Database
HNF4A	hepatocyte nuclear factor 4 alpha	RAB30	RAB30, member RAS oncogene family	Amadeus
HNF4A	hepatocyte nuclear factor 4 alpha	NUP62CL	nucleoporin 62 C-terminal like	Amadeus
HNF4A	hepatocyte nuclear factor 4 alpha	ELL3	elongation factor for RNA polymerase II 3	Amadeus
HNF4A	hepatocyte nuclear factor 4 alpha	CAMK2D	calcium/calmodulin dependent protein kinase II delta	Amadeus
AR	androgen receptor	IGF2BP3	insulin like growth factor 2 mRNA binding protein 3	HTRI Database
AR	androgen receptor	COL19A1	collagen type XIX alpha 1 chain	HTRI Database
AR	androgen receptor	EBF1	EBF transcription factor 1	HTRI Database
AR	androgen receptor	FAM129C	family with sequence similarity 129 member C	HTRI Database
AR	androgen receptor	EPHA4	EPH receptor A4	HTRI Database
AR	androgen receptor	LRIG1	leucine rich repeats and immunoglobulin like domains 1	HTRI Database
AR	androgen receptor	RAB30	RAB30, member RAS oncogene family	HTRI Database
AR	androgen receptor	APBB2	amyloid beta precursor protein binding family B member 2	HTRI Database
AR	androgen receptor	ID3	inhibitor of DNA binding 3, HLH protein	HTRI Database
AR	androgen receptor	IL21R	interleukin 21 receptor	HTRI Database
AR	androgen receptor	PAX5	paired box 5	HTRI Database
AR	androgen receptor	LEF1	lymphoid enhancer binding factor 1	HTRI Database
AR	androgen receptor	PKIA	cAMP-dependent protein kinase inhibitor alpha	HTRI Database
AR	androgen receptor	KLHL14	kelch like family member 14	HTRI Database
AR	androgen receptor	BLK	BLK proto-oncogene, Src family tyrosine kinase	HTRI Database
AR	androgen receptor	TTN	titin	HTRI Database
AR	androgen receptor	CAMK2D	calcium/calmodulin dependent protein kinase II delta	HTRI Database
AR	androgen receptor	SNX25	sorting nexin 25	HTRI Database
AR	androgen receptor	TOX2	TOX high mobility group box family member 2	HTRI Database
AR	androgen receptor	RAPGEF5	Rap guanine nucleotide exchange factor 5	HTRI Database
AR	androgen receptor	TBC1D4	TBC1 domain family member 4	HTRI Database
MYC	MYC proto-oncogene, bHLH transcription factor	CR2	complement C3d receptor 2	HTRI Database
MYC	MYC proto-oncogene, bHLH transcription factor	ID3	inhibitor of DNA binding 3, HLH protein	HTRI Database
MYC	MYC proto-oncogene, bHLH transcription factor	BLK	BLK proto-oncogene, Src family tyrosine kinase	HTRI Database
NFATC3	nuclear factor of activated T cells 3	CXCR5	C-X-C motif chemokine receptor 5	HTRI Database
NFKB1	nuclear factor kappa B subunit 1	CR2	complement C3d receptor 2	HTRI Database
NRF1	nuclear respiratory factor 1	RAB30	RAB30, member RAS oncogene family	Amadeus
YBX1	Y-box binding protein 1	EBF1	EBF transcription factor 1	HTRI Database
YBX1	Y-box binding protein 1	TCL6	T cell leukemia/lymphoma 6	HTRI Database
YBX1	Y-box binding protein 1	RAB30	RAB30, member RAS oncogene family	HTRI Database
YBX1	Y-box binding protein 1	FFAR1	free fatty acid receptor 1	HTRI Database
YBX1	Y-box binding protein 1	VPREB3	V-set pre-B cell surrogate light chain 3	HTRI Database
YBX1	Y-box binding protein 1	CLEC17A	C-type lectin domain containing 17A	HTRI Database
YBX1	Y-box binding protein 1	FAM102A	family with sequence similarity 102 member A	HTRI Database
YBX1	Y-box binding protein 1	IL21R	interleukin 21 receptor	HTRI Database
YBX1	Y-box binding protein 1	PAX5	paired box 5	HTRI Database
YBX1	Y-box binding protein 1	POU2AF1	POU class 2 associating factor 1	HTRI Database
YBX1	Y-box binding protein 1	KLHL14	kelch like family member 14	HTRI Database
YBX1	Y-box binding protein 1	ELL3	elongation factor for RNA polymerase II 3	HTRI Database
YBX1	Y-box binding protein 1	PPFIBP2	PPFIA binding protein 2	HTRI Database
YBX1	Y-box binding protein 1	TSPYL5	TSPY like 5	HTRI Database
YBX1	Y-box binding protein 1	HRK	harakiri, BCL2 interacting protein	HTRI Database
YBX1	Y-box binding protein 1	CHMP7	charged multivesicular body protein 7	HTRI Database
YBX1	Y-box binding protein 1	MS4A1	membrane spanning 4-domains A1	HTRI Database
YBX1	Y-box binding protein 1	CD22	CD22 molecule	HTRI Database
FOXP3	forkhead box P3	IGF2BP3	insulin like growth factor 2 mRNA binding protein 3	HTRI Database
FOXP3	forkhead box P3	EBF1	EBF transcription factor 1	HTRI Database
FOXP3	forkhead box P3	FAM129C	family with sequence similarity 129 member C	HTRI Database
FOXP3	forkhead box P3	EPHA4	EPH receptor A4	HTRI Database
FOXP3	forkhead box P3	RPS2P32	ribosomal protein S2 pseudogene 32	HTRI Database
FOXP3	forkhead box P3	LRIG1	leucine rich repeats and immunoglobulin like domains 1	HTRI Database
FOXP3	forkhead box P3	RAB30	RAB30, member RAS oncogene family	HTRI Database
FOXP3	forkhead box P3	APBB2	amyloid beta precursor protein binding family B member 2	HTRI Database
FOXP3	forkhead box P3	ID3	inhibitor of DNA binding 3, HLH protein	HTRI Database
FOXP3	forkhead box P3	LEF1	lymphoid enhancer binding factor 1	HTRI Database
FOXP3	forkhead box P3	PKIA	cAMP-dependent protein kinase inhibitor alpha	HTRI Database
FOXP3	forkhead box P3	PLEKHG1	pleckstrin homology and RhoGEF domain containing G1	HTRI Database
FOXP3	forkhead box P3	TTN	titin	HTRI Database
FOXP3	forkhead box P3	CAMK2D	calcium/calmodulin dependent protein kinase II delta	HTRI Database
FOXP3	forkhead box P3	AXIN2	axin 2	HTRI Database
FOXP3	forkhead box P3	TOX2	TOX high mobility group box family member 2	HTRI Database
FOXP3	forkhead box P3	CDK5R1	cyclin dependent kinase 5 regulatory subunit 1	HTRI Database
FOXP3	forkhead box P3	RAPGEF5	Rap guanine nucleotide exchange factor 5	HTRI Database
FOXP3	forkhead box P3	TBC1D4	TBC1 domain family member 4	HTRI Database
POU2F1	POU class 2 homeobox 1	CXCR5	C-X-C motif chemokine receptor 5	HTRI Database
POU5F1	POU class 5 homeobox 1	LEF1	lymphoid enhancer binding factor 1	Amadeus
POU5F1	POU class 5 homeobox 1	KLHL14	kelch like family member 14	Amadeus
RARA	retinoic acid receptor alpha	CXCR5	C-X-C motif chemokine receptor 5	HTRI Database
REL	REL proto-oncogene, NF-kB subunit	CR2	complement C3d receptor 2	HTRI Database
RELA	RELA proto-oncogene, NF-kB subunit	CR2	complement C3d receptor 2	HTRI Database
REST	RE1 silencing transcription factor	EBF1	EBF transcription factor 1	ORegAnno
REST	RE1 silencing transcription factor	FAM129C	family with sequence similarity 129 member C	ORegAnno
REST	RE1 silencing transcription factor	PAX5	paired box 5	ORegAnno
RFX5	regulatory factor X5	CR2	complement C3d receptor 2	HTRI Database
RXRA	retinoid X receptor alpha	CXCR5	C-X-C motif chemokine receptor 5	HTRI Database
PRDM14	PR/SET domain 14	DTX1	deltex E3 ubiquitin ligase 1	HTRI Database
PRDM14	PR/SET domain 14	EBF1	EBF transcription factor 1	HTRI Database
PRDM14	PR/SET domain 14	FAM129C	family with sequence similarity 129 member C	HTRI Database
PRDM14	PR/SET domain 14	EPHA4	EPH receptor A4	HTRI Database
PRDM14	PR/SET domain 14	LRIG1	leucine rich repeats and immunoglobulin like domains 1	HTRI Database
PRDM14	PR/SET domain 14	TCL6	T cell leukemia/lymphoma 6	HTRI Database
PRDM14	PR/SET domain 14	ID3	inhibitor of DNA binding 3, HLH protein	HTRI Database
PRDM14	PR/SET domain 14	LEF1	lymphoid enhancer binding factor 1	HTRI Database
PRDM14	PR/SET domain 14	KLHL14	kelch like family member 14	HTRI Database
PRDM14	PR/SET domain 14	ZDBF2	zinc finger DBF-type containing 2	HTRI Database
PRDM14	PR/SET domain 14	CPNE5	copine 5	HTRI Database
PRDM14	PR/SET domain 14	TCL1A	T cell leukemia/lymphoma 1A	HTRI Database
PRDM14	PR/SET domain 14	CAMK2D	calcium/calmodulin dependent protein kinase II delta	HTRI Database
PRDM14	PR/SET domain 14	AXIN2	axin 2	HTRI Database
PRDM14	PR/SET domain 14	PPFIBP2	PPFIA binding protein 2	HTRI Database
PRDM14	PR/SET domain 14	CHMP7	charged multivesicular body protein 7	HTRI Database
PRDM14	PR/SET domain 14	RAPGEF5	Rap guanine nucleotide exchange factor 5	HTRI Database
SOX2	SRY-box 2	RAB30	RAB30, member RAS oncogene family	Amadeus
SP1	Sp1 transcription factor	IL21R	interleukin 21 receptor	HTRI Database
TAL1	TAL bHLH transcription factor 1, erythroid differentiation factor	FCRL1	Fc receptor like 1	HTRI Database
TCF3	transcription factor 3	CR2	complement C3d receptor 2	HTRI Database
TFAP2C	transcription factor AP-2 gamma	FAM102A	family with sequence similarity 102 member A	HTRI Database
TFAP2C	transcription factor AP-2 gamma	CAMK2D	calcium/calmodulin dependent protein kinase II delta	HTRI Database
TFAP2C	transcription factor AP-2 gamma	PPFIBP2	PPFIA binding protein 2	HTRI Database
TP73	tumor protein p73	APBB2	amyloid beta precursor protein binding family B member 2	HTRI Database
TP73	tumor protein p73	ABCB4	ATP binding cassette subfamily B member 4	HTRI Database
TP73	tumor protein p73	CAMK2D	calcium/calmodulin dependent protein kinase II delta	HTRI Database
NANOG	Nanog homeobox	RAB30	RAB30, member RAS oncogene family	Amadeus
NANOG	Nanog homeobox	AXIN2	axin 2	Amadeus
