# Supplementary material for: A B-cell developmental gene regulatory network is activated in infant AML
Source: PLoS One. 2021 Nov 18;16(11):e0259197. doi: 10.1371/journal.pone.0259197 (PMC8601427; doi:10.1371/journal.pone.0259197)
Supplement: S4 Table — (XLSX) [file pone.0259197.s006.xlsx]

## Sheet: EPIC.lt3.v.gt5_diffMeGenes
Gene	No. Probes
PTPRN2	780
PRDM16	359
MAD1L1	297
ADARB2	251
CDH4	251
SORCS2	232
DIP2C	216
RPTOR	208
PCDHGA4	201
SHANK2	195
TNXB	192
HDAC4	183
KCNQ1	177
CAMTA1	175
RPS6KA2	172
RASA3	163
INPP5A	160
TRAPPC9	150
TBCD	144
ANKRD11	141
PDE4D	141
ATP11A	139
PRKAG2	134
CUX1	133
C7orf50	132
MCF2L	132
ABR	129
AGAP1	128
PRKCZ	123
PRKAR1B	122
NAV2	121
CUX2	119
SNX29	119
HIVEP3	118
GAS7	114
NCOR2	113
FOXP1	112
FRMD4A	112
GALNT9	111
TBC1D16	111
CACNA1C	110
ARHGEF10	109
CDH13	109
TRIO	109
COL23A1	108
DSCAML1	108
MEGF6	108
GNG7	106
PAX6	105
RPH3AL	105
ADCY9	104
AUTS2	104
HOXC4	104
KIF26B	104
PRKCE	104
DNAH17	103
DPP6	103
HCCA2	103
SLC12A7	102
CBFA2T3	101
BAIAP2	100
KCNMA1	98
MSI2	98
CASZ1	97
COL11A2	95
CDH23	92
KLHL29	92
DLGAP2	91
EBF3	91
RORA	91
SDK2	91
MACROD1	90
BCL11B	89
RERE	89
SH3RF3	89
ADAMTS2	88
IGF1R	88
NRXN3	88
ATXN1	87
IQSEC1	86
RNF220	86
SDK1	86
TP73	86
DLG2	85
SH3PXD2A	85
SYN3	85
TSNARE1	85
ZMIZ1	85
ZNF423	85
ADAMTS17	84
ANK1	84
COL5A1	84
GRID1	84
NXN	84
CMIP	83
TSPAN9	83
FAM107B	82
PRKCH	82
ARHGAP26	81
HRNBP3	81
OBSCN	81
TACC2	81
BANP	80
C10orf11	80
FOXN3	80
ZFYVE28	80
GALNT2	79
LPP	79
LRP5	79
BTBD11	78
FSTL4	78
KIRREL3	78
PALLD	77
PKNOX2	77
ZFPM1	77
GRK5	76
NFIX	76
NTM	76
SOX2OT	76
TNS3	76
EBF1	75
FAM19A5	75
ZDHHC14	75
MYT1L	74
OPCML	74
PARD3	74
TBC1D22A	74
MECOM	73
SH3BP4	73
SSBP3	73
WWOX	73
NFATC1	72
ODZ4	72
XYLT1	72
DAB1	71
KDM4B	71
MAML3	71
RAD51B	71
TCF7L2	71
MICAL2	70
PDE4DIP	70
TBX5	70
ZFHX3	70
AHRR	69
ALX4	69
EPHB2	69
LDLRAD4	69
PREX1	69
PRKCA	69
SLIT1	69
SMYD3	69
VAV2	69
AFAP1	68
CACNA2D4	68
CTNNA2	68
FOXK1	68
GABBR1	68
LPCAT1	68
PITX2	68
XKR6	68
AKAP13	67
ARID1B	67
COL4A2	67
GNAS	67
RGS12	67
ST5	67
LRRK1	66
MICAL3	66
ZIC4	66
ARHGAP22	65
CTIF	65
DYSF	65
JARID2	65
KIF26A	65
MAPT	65
PAX7	65
PDE1C	65
RNF39	65
SLCO3A1	65
ASAP1	64
ESR1	64
ESRRG	64
KALRN	64
LOC645323	64
MEGF11	64
PHACTR1	64
SHROOM3	64
SNTG2	64
TRIM26	64
ACOT7	63
ANO1	63
CARD11	63
CREB5	63
MAGI2	63
MBP	63
PAX5	63
VIPR2	63
ADAP1	62
ARHGEF3	62
COL18A1	62
CSGALNACT1	62
MCC	62
PCDHA6	62
SMG6	62
SORBS1	62
STK32B	62
TFAP2A	62
VWA3B	62
AGPAT3	61
B3GNTL1	61
CCDC88C	61
CELSR1	61
FAM53B	61
HIPK2	61
NRG1	61
SFMBT2	61
SKI	61
ANK3	60
ATP2B2	60
C22orf34	60
COL27A1	60
DLX6AS	60
RBM47	60
SIM2	60
CHST11	59
FMNL2	59
GPR133	59
GRM4	59
LMF1	59
MAML2	59
MGAT5B	59
NTN1	59
PCSK6	59
RASGRF1	59
STK24	59
WDFY4	59
ABLIM2	58
ATP8A2	58
BRUNOL4	58
CDYL	58
CLMN	58
DENND1A	58
GNA12	58
IGSF21	58
LHFPL2	58
LHPP	58
MACF1	58
NFASC	58
PTPRJ	58
PVT1	58
RAPGEF1	58
RIN3	58
SLIT3	58
SMAD3	58
TIMP2	58
TRPM2	58
ALK	57
BLCAP	57
CLEC16A	57
COL13A1	57
FAM65B	57
FHAD1	57
MAGI1	57
NAV1	57
PAX9	57
RAP1GAP2	57
SIM1	57
SORBS2	57
SRGAP3	57
TENM2	57
AHNAK	56
BCOR	56
CD81	56
CDK14	56
CHD5	56
ELMO1	56
GATA4	56
GRHL2	56
KSR1	56
PACS2	56
PPP2R2B	56
RALGPS1	56
RIMBP2	56
SLC22A23	56
SMOC2	56
TBC1D14	56
TTC7B	56
ABLIM1	55
ABTB2	55
BACH2	55
BCAR3	55
CACNA2D3	55
CDC42BPB	55
DAB2IP	55
GMDS	55
IFT140	55
KCNIP1	55
KCNN3	55
MACROD2	55
MORN1	55
PBX1	55
SND1	55
STARD13	55
TEAD1	55
ACSF3	54
ARHGEF7	54
BRSK2	54
COL4A1	54
ETS1	54
EYA4	54
FAM20C	54
GLI3	54
GLIS1	54
LINC00299	54
NCALD	54
PC	54
PDE9A	54
SORL1	54
UBAC2	54
CSMD1	53
GRB10	53
JAKMIP1	53
LAMA3	53
LHX8	53
MYOM2	53
OSBP2	53
OSBPL5	53
PCNXL2	53
PIK3AP1	53
RADIL	53
RASGEF1C	53
SHROOM2	53
SIPA1L3	53
TBX15	53
TCF4	53
UMODL1	53
AGBL4	52
CACNA1H	52
GRIK3	52
HECW1	52
ITPR1	52
NR5A2	52
PTPRE	52
RFX4	52
SAMD4A	52
SLC8A1	52
SNED1	52
STK32C	52
TERT	52
TG	52
THADA	52
VGLL4	52
ARHGEF10L	51
CACNB2	51
CCDC57	51
DLC1	51
ERICH1-AS1	51
MAN1C1	51
NFIA	51
NRXN1	51
PCCA	51
RBM20	51
RGS3	51
SETBP1	51
ANKS1B	50
APBB2	50
ARHGAP24	50
ARNT2	50
C9orf3	50
CAPZB	50
COL12A1	50
CRIM1	50
DOCK9	50
EXT1	50
KDM2B	50
LGR6	50
LMX1A	50
LOC100506457	50
LRP1	50
MYH9	50
NR2E1	50
PDE4B	50
PPP2R2C	50
SYNJ2	50
TNR	50
TOP1MT	50
TPO	50
ZBTB16	50
AGRN	49
ASTN2	49
BAHCC1	49
CCND1	49
CHN2	49
DDR1	49
DOCK10	49
KCNAB1	49
PEBP4	49
PITPNC1	49
RBMS1	49
RXRA	49
SLC24A4	49
STK10	49
TBC1D1	49
TIAM1	49
WT1	49
ZC3H3	49
ZNF608	49
AATK	48
ACOXL	48
AP2A2	48
ATP10A	48
CLYBL	48
COLEC11	48
DLGAP1	48
ETV6	48
MEIS2	48
MYLK	48
RFTN1	48
TFAP2B	48
WNT5A	48
ARID5B	47
BCL2	47
CACNA1B	47
CORO2B	47
ECE1	47
FHIT	47
HPSE2	47
IGSF9B	47
IQCE	47
ITPKB	47
JPH3	47
LHX9	47
MCF2L2	47
MPRIP	47
MTSS1	47
MTUS1	47
NEDD4L	47
NPHP4	47
PAX3	47
PLEKHG5	47
SGCE	47
SHB	47
TRPM1	47
ZIC1	47
ADAM12	46
BCAR1	46
CDYL2	46
CHST8	46
CTBP2	46
DNMT3A	46
FBRSL1	46
FLJ45983	46
HLA-J	46
HPCAL1	46
ITGAE	46
KIAA0513	46
MGMT	46
NFATC2	46
NGEF	46
PHACTR3	46
PLXNA4	46
PSD3	46
RABGAP1L	46
RBFOX3	46
RGMA	46
ROR1	46
RREB1	46
RUNX3	46
SCARB1	46
SHANK1	46
SPEG	46
SVIL	46
TOX2	46
ANKRD6	45
APP	45
BCAS3	45
BRE	45
CACNA1A	45
CAMK1D	45
DGKG	45
DIRC3	45
EHMT1	45
FGF14	45
GNAL	45
GTF2IRD1	45
HSPG2	45
MPPED1	45
NFIC	45
NR2F2	45
NRN1	45
NRXN2	45
PACSIN2	45
PDE2A	45
PFKFB3	45
PITPNM2	45
PPP2R5C	45
PRDM6	45
TCF7L1	45
TRAK1	45
VAC14	45
WDR25	45
ABAT	44
AFF3	44
BAI1	44
BMP7	44
CCNY	44
CD247	44
CDH22	44
CELF2	44
CTNND2	44
DPF3	44
KIAA1026	44
KIAA1217	44
LIMCH1	44
LRIG1	44
MAST4	44
PCDHGA2	44
PPFIBP2	44
PRKG1	44
PRRT1	44
SEMA5B	44
SOX5	44
SPTBN1	44
TBR1	44
ZBTB46	44
ZCCHC14	44
ABCC1	43
AJAP1	43
CACNA1I	43
CARS2	43
CSMD2	43
DLGAP4	43
EFNA5	43
ERC2	43
ERGIC1	43
ERICH1	43
FGGY	43
GRIN2A	43
GRM7	43
IQSEC3	43
MSRA	43
MYO10	43
MYO1E	43
PLEC1	43
RAB31	43
SDCCAG8	43
ST18	43
ST6GAL1	43
TRERF1	43
UBASH3B	43
USP7	43
XXYLT1	43
ZBTB12	43
ADCY2	42
AFF1	42
ASIC2	42
BCL11A	42
C5orf66	42
CCDC40	42
CD82	42
COL9A3	42
CYTH1	42
EPB41L1	42
ERG	42
FARP1	42
FLNB	42
FOXK2	42
HDAC9	42
HLA-DPB2	42
IGF2BP1	42
LARGE	42
LIMS1	42
LTBP1	42
MVB12B	42
NELL2	42
PHF21B	42
PLEKHA7	42
PLXNA2	42
PLXNC1	42
PMEPA1	42
PRDM8	42
PTPRS	42
RTN4RL1	42
SLC12A8	42
SLC2A9	42
SLC39A11	42
SPATA13	42
SPON1	42
SSH1	42
TBXAS1	42
TNFAIP8	42
TNIK	42
TNS1	42
ZNF365	42
A2BP1	41
ATXN7L1	41
CHCHD6	41
CLIP4	41
DOCK1	41
EIF2C2	41
FGF12	41
FLI1	41
FMN1	41
FMN2	41
GRIK4	41
HECW2	41
INPP4B	41
ITPK1	41
KIAA0182	41
MTUS2	41
MYT1	41
PCNT	41
PPT2	41
RAI1	41
SLC35F3	41
TANC1	41
THSD4	41
VPS53	41
ZFPM2	41
ACCN1	40
CACNA1G	40
DTNA	40
FYN	40
IGF2BP2	40
IKZF1	40
ITGB2	40
KANK1	40
KSR2	40
MAEA	40
MEF2C	40
MUC4	40
NSMCE2	40
PNPLA7	40
PRDM13	40
PTPRG	40
PXN	40
RAB11FIP4	40
SASH1	40
SBNO2	40
SLC6A3	40
SULF2	40
VAX1	40
ZMYND8	40
ABCA4	39
ABCG1	39
ACOX3	39
CA10	39
CA5A	39
CACNA1D	39
CADPS	39
COL22A1	39
DAPK1	39
DENND3	39
DOCK2	39
EBF2	39
FLT1	39
GSG1L	39
HK1	39
ISLR2	39
KCNIP4	39
KIF5C	39
LOC105376360	39
LOC285830	39
LOC404266	39
MGLL	39
NXPH1	39
PARVB	39
PLXNA1	39
PRKCB	39
PRR5	39
PTK2B	39
RAB11FIP3	39
SEZ6	39
SGMS1	39
ST3GAL3	39
SYNE2	39
SYNPO	39
THBS2	39
TTC7A	39
VAX2	39
ADGRD1	38
ASAP2	38
BDNF	38
C9orf171	38
CAMK2A	38
CRTAC1	38
EMX2	38
EN1	38
FBLN2	38
FGFR2	38
FRMD5	38
GABBR2	38
GFRA1	38
GNAO1	38
ITGA11	38
KCNJ6	38
KIAA0556	38
LMX1B	38
LRRFIP1	38
MBNL1	38
NDRG4	38
NINJ2	38
NOTCH1	38
PDE6B	38
PFKP	38
RNF213	38
SALL1	38
SCUBE1	38
SLC12A4	38
SLC9A3	38
SPSB1	38
SRCIN1	38
TMEM132C	38
TSSC1	38
VOPP1	38
ACSL6	37
ANKRD44	37
ARSG	37
BRF1	37
BTBD9	37
CALCA	37
CAMK2B	37
CDKAL1	37
CELF4	37
CRISPLD2	37
DGKD	37
DLG5	37
EPAS1	37
EPHB1	37
FGF1	37
FNDC3B	37
GATAD2A	37
GLI2	37
HIP1	37
HLCS	37
IGF2BP3	37
INS-IGF2	37
JAZF1	37
MEG3	37
MRC2	37
PACSIN1	37
PDXK	37
PDZD2	37
PIP4K2A	37
PLEKHA6	37
RARA	37
RGS6	37
SEMA6A	37
SGK1	37
SLC1A2	37
SLC43A2	37
SYT1	37
TCERG1L	37
TNNT3	37
TTLL11	37
VENTX	37
ZNRF1	37
ADAMTS9	36
ADCY5	36
CADM1	36
CAMK2D	36
CCDC149	36
CREBBP	36
CYFIP2	36
DGKZ	36
DLX5	36
DST	36
EP400	36
EYA2	36
GALNT14	36
GRIA4	36
HLA-DOA	36
HLA-G	36
INF2	36
KIAA0922	36
LOC643339	36
LRCH1	36
LSP1	36
LTBP2	36
LYN	36
MKX	36
MOV10L1	36
MSX1	36
NHSL1	36
NOTCH4	36
PCBP3	36
PCDHA2	36
PIEZO2	36
PIK3CD	36
PLCB1	36
PRMT8	36
PTPRM	36
PTPRO	36
PXDN	36
RASAL2	36
RBM19	36
RUNX1	36
SAMD12	36
SEMA4D	36
SFRP2	36
SLC45A4	36
SLC6A5	36
SLC7A5	36
SORBS3	36
SRRM3	36
STRA6	36
SYNDIG1	36
SYNE1	36
TENM4	36
THRB	36
TMEM51	36
XKR4	36
ZHX2	36
ABCA3	35
ABCC8	35
ADGRG1	35
ARMC9	35
B4GALNT3	35
BNC1	35
CACNB4	35
CPLX2	35
DNAH10	35
DOT1L	35
DUOX1	35
ELAVL4	35
FHOD3	35
GDPD5	35
GLT1D1	35
GPSM1	35
IRX4	35
ISL1	35
JAK1	35
KAZN	35
KCNE1	35
KCTD1	35
KIF1A	35
LPIN1	35
MAP4K4	35
MED13L	35
MIR548H4	35
NFIB	35
NPAS2	35
OTOF	35
OTX2	35
PAX2	35
PEX5L	35
PPAP2B	35
PRUNE2	35
RAPGEF5	35
RIN2	35
SFTA3	35
SMPD3	35
ST14	35
TOLLIP	35
TOM1L2	35
TRIM15	35
UTRN	35
VARS	35
ANTXR1	34
APBA2	34
APCDD1L	34
ARHGAP10	34
BOC	34
C3orf21	34
C6orf27	34
CALD1	34
CARD14	34
CGNL1	34
CLDN14	34
CRTC1	34
DNM3	34
EBF4	34
ERC1	34
ETV1	34
FAM178B	34
FANCC	34
FRMD4B	34
GABRG3	34
GALR1	34
GCNT2	34
GNAQ	34
IGFBP3	34
KCNAB2	34
KCNQ2	34
KNDC1	34
LDLRAD3	34
LHX5	34
LIMS2	34
LOC101929710	34
LOXHD1	34
MIR1268A	34
MKLN1	34
MTMR7	34
MYO1D	34
NOS1	34
NTRK2	34
ONECUT2	34
OTP	34
PAX1	34
PCGF3	34
PDE7B	34
PKIG	34
PRR5L	34
RAP1GAP	34
RBPMS	34
SIPA1L2	34
SLC6A17	34
THSD7A	34
TNFRSF8	34
TNRC18	34
TOX	34
TRIM10	34
UST	34
WDR86	34
ZNF521	34
ZNF710	34
ACTN1	33
ADAMTS16	33
ANKMY1	33
ANKRD55	33
AXIN1	33
CCDC33	33
CDK6	33
CNTNAP2	33
COBL	33
CRMP1	33
DAAM1	33
DCC	33
DDAH1	33
DOCK4	33
DTX1	33
FLJ42709	33
GALNS	33
GPC6	33
HNF1B	33
HTT	33
ISL2	33
KCNN2	33
LRRC20	33
MDGA1	33
MED15	33
METRNL	33
MIR5095	33
MRVI1	33
MTHFD1L	33
MYH14	33
NEDD9	33
NR2F1	33
OTX1	33
PACRG	33
PPP1R16B	33
PTPN14	33
RAB37	33
RFX2	33
RHOH	33
SEMA6D	33
SFRP1	33
SGIP1	33
SH3TC1	33
SLC37A1	33
SPTBN4	33
SUGCT	33
TESC	33
TGFBR3	33
TMTC1	33
TRIOBP	33
TTBK1	33
TTLL10	33
VPS13D	33
WNT5B	33
ZEB2	33
ZFAT	33
ZNF664-FAM101A	33
AAK1	32
ADPRHL1	32
ARHGEF17	32
ARHGEF4	32
ATP10B	32
BLK	32
CACNA2D2	32
CCBE1	32
CLPB	32
CNGB1	32
COL25A1	32
CPLX1	32
CRYL1	32
CSMD3	32
CTTN	32
CYFIP1	32
DFNB31	32
DMRTA2	32
DNAJB6	32
EDAR	32
EEFSEC	32
FARS2	32
GATA2	32
GREB1	32
GRIK2	32
HAND2	32
HHIPL1	32
HYDIN	32
IFFO2	32
IL6R	32
INSR	32
IRF2	32
ITGA9	32
ITPR2	32
KCND3	32
LAMC3	32
LDB2	32
LHX4	32
LMNA	32
LOC101927421	32
LVRN	32
MYO7A	32
NCK2	32
NMNAT2	32
NPAS3	32
NRP2	32
PARK2	32
PDE11A	32
PITPNM3	32
PNKD	32
PPM1H	32
RALYL	32
RASGRF2	32
RCAN1	32
SEC14L1	32
SH2B2	32
SH3KBP1	32
SORCS1	32
ST3GAL1	32
SYN2	32
TNRC6B	32
TRIM27	32
VARS2	32
VWF	32
ZBTB20	32
ZFR2	32
ZNF827	32
ADAMTS18	31
AFAP1L2	31
ALOX5	31
ARAP1	31
BAT2	31
BCAT1	31
C16orf45	31
CA12	31
CACNA1E	31
CHD7	31
CPEB1	31
CREB3L1	31
DNHD1	31
DPP10	31
DUSP22	31
EGFLAM	31
EGFR	31
EMX2OS	31
ENOX1	31
ERBB2	31
EVX1	31
FAM102A	31
FAM188B	31
FEZF2	31
FGFR1	31
GOLGA3	31
GPR39	31
GRAP2	31
HRH1	31
JAKMIP3	31
KCNA6	31
KIAA1522	31
KRT7	31
LRRN2	31
LRTM2	31
MYO5B	31
MYO5C	31
MYO7B	31
MYO9B	31
NDRG2	31
NLGN1	31
NRG2	31
PAG1	31
PDZRN3	31
PIK3C2B	31
PLCG2	31
PLXNB2	31
PSORS1C1	31
RAPGEF4	31
ROBO1	31
SLC12A5	31
SLC15A4	31
SLC23A2	31
SMOC1	31
SPIDR	31
SPOCK1	31
SPSB4	31
TCF12	31
TUBB	31
UNC5B	31
WNK2	31
ZSCAN18	31
ABLIM3	30
ANK2	30
ANKRD33B	30
ARID3A	30
CABLES1	30
CASR	30
CHSY1	30
CLIP2	30
CLNK	30
CNTN1	30
COL16A1	30
CYTH3	30
DGKI	30
DPEP1	30
DPYS	30
EDIL3	30
EHD1	30
ERBB4	30
ESRRB	30
FAM129A	30
FAM155A	30
FAM49A	30
FAM83A	30
GALNT7	30
GDNF	30
GRM1	30
GSN	30
GULP1	30
HDLBP	30
HMHA1	30
L3MBTL4	30
LINC01237	30
LMO7	30
LOXL2	30
LRRC2	30
MICB	30
MLPH	30
MUC6	30
MYO15A	30
NID1	30
NKX6-2	30
NOL4	30
NTNG2	30
OSBPL10	30
P2RY6	30
PCDHA7	30
PDZRN4	30
PEX14	30
PITX1	30
PLEKHG1	30
PRDM10	30
PRDM11	30
PRDM15	30
RHOBTB1	30
RYR1	30
RYR2	30
SAMD11	30
SEMA5A	30
SERINC5	30
SHISA9	30
SHOX2	30
SLC14A2	30
SLC6A2	30
SMARCA4	30
SPATS2L	30
SPRED2	30
STIM1	30
TAP2	30
TBX1	30
TELO2	30
TFDP1	30
TLL2	30
TMCO4	30
USP44	30
ZBTB22	30
ZIC2	30
ZNRF3	30
ZZEF1	30
AACS	29
ACSL1	29
AKT3	29
ALPK2	29
ALPL	29
ARHGAP25	29
ARHGAP6	29
ARHGEF16	29
BIN1	29
C14orf132	29
CABIN1	29
CACNA2D1	29
CCDC85C	29
CFAP61	29
CHL1	29
CNTN4	29
CREB3L2	29
CXXC5	29
DDC	29
DKK3	29
EPB41L2	29
EXOC4	29
FAM107A	29
FAM163A	29
FAM38A	29
FEZF1	29
FLJ12825	29
GRIK5	29
HLA-DPB1	29
HLA-F	29
HLA-L	29
HS3ST3B1	29
IGDCC3	29
ITGB5	29
LTBP4	29
MAPK8IP3	29
MGAT5	29
NEU4	29
ONECUT1	29
OSBPL3	29
PAK6	29
PCDHA1	29
PDGFA	29
PIK3R5	29
PTPN3	29
RGS20	29
RIPK4	29
RNF212	29
SBF2	29
SCAND3	29
SCN8A	29
SH3PXD2B	29
SH3TC2	29
SIPA1L1	29
SKAP1	29
SLC22A18AS	29
SLC2A14	29
SLC44A4	29
SLC6A11	29
SLC6A12	29
SLC6A18	29
SMARCA2	29
STXBP6	29
SYT2	29
TACC1	29
TLN2	29
TMEM108	29
TNFRSF1B	29
TNK2	29
TRABD2B	29
TRIM2	29
TXNRD1	29
UNKL	29
USP2	29
WFIKKN2	29
ZBTB38	29
ACOT11	28
ADAM19	28
ADCY3	28
AMPD3	28
ANO7	28
ARHGAP23	28
ASB2	28
ATF6B	28
CADM3	28
CAMKK2	28
CCDC26	28
CDH1	28
CDH3	28
CPNE5	28
CRTC3	28
CUEDC1	28
DAAM2	28
DIO3	28
DNER	28
EVL	28
EXOC2	28
FAM13A	28
FAT1	28
FAT3	28
FLJ41350	28
GALNT10	28
GRM2	28
HHAT	28
INPP4A	28
IQCK	28
ITIH5	28
JMJD1C	28
KCNH2	28
KCNK10	28
KCNQ1DN	28
KIAA1751	28
LBXCOR1	28
LHX1	28
LMO3	28
MAP6	28
MARK2	28
ME3	28
MEIS1	28
MFHAS1	28
MGRN1	28
NACC2	28
NALCN	28
NEK6	28
NOL4L	28
NPLOC4	28
PDPN	28
PDX1	28
PEMT	28
PHLDB1	28
PHOX2B	28
PLB1	28
PTCHD2	28
PTK2	28
PVRL1	28
RASSF5	28
RNF165	28
RNF216	28
ROBO3	28
RPH3A	28
SATB2	28
SH3BP5	28
SIK3	28
SLC6A20	28
SMURF1	28
SNAP47	28
SORCS3	28
SPTBN2	28
SYNGAP1	28
TIAM2	28
TLL1	28
TMEM131	28
TPCN2	28
TSPAN18	28
VPS13B	28
ZNF709	28
ABCA1	27
ADARB1	27
ADGRV1	27
AKAP12	27
AMBRA1	27
APBB1IP	27
ASPSCR1	27
BRD1	27
C1orf159	27
CACNG4	27
CALN1	27
CAMSAP1	27
CASC15	27
CHST15	27
CTNNBL1	27
DAPK2	27
DBX1	27
DEGS2	27
DTNB	27
EFR3B	27
EPHA10	27
EYS	27
FEZ1	27
FOXO3	27
GABRA1	27
GFRA2	27
GLDN	27
GLIS3	27
GNMT	27
HIVEP2	27
HLA-H	27
HOXA11AS	27
ICA1	27
IGF2R	27
KCNJ15	27
KIAA1462	27
KIAA1949	27
KIF6	27
KLHL14	27
LEF1	27
LIMK1	27
LINC00578	27
LINGO1	27
LOC102724084	27
LRRC16A	27
LRRC43	27
MBNL2	27
MME	27
MTA1	27
MTA3	27
NTRK3	27
OBSL1	27
OPRM1	27
PALM	27
PALM2	27
PDLIM3	27
PLA2G6	27
PLEKHB1	27
PLEKHG6	27
PLEKHM3	27
PRIMA1	27
PTDSS2	27
PTPRF	27
PTPRK	27
PTPRU	27
RBFOX1	27
RGS7	27
RIMS2	27
RNF144A	27
RNU6-71P	27
SEMA4B	27
SERGEF	27
SH3BP2	27
SH3RF1	27
SLC16A3	27
SLC22A11	27
SLC9A9	27
SLCO5A1	27
SRRM4	27
SYTL2	27
TAF4	27
TBC1D4	27
TECPR2	27
TGFBI	27
TMCC2	27
TSHZ2	27
TTC28	27
TXNRD2	27
UXS1	27
WISP1	27
A4GALT	26
ABCC4	26
ACTN4	26
AGAP2	26
ALDH1A3	26
ATG7	26
ATP9A	26
BDKRB2	26
C6orf25	26
CARS	26
CCNA1	26
CELSR3	26
CHAT	26
CLASP1	26
CLIC6	26
CORIN	26
CYP1B1	26
CYP26C1	26
DISC1	26
DIXDC1	26
DLEU1	26
DNAJC6	26
DNM2	26
DPYD	26
DPYSL5	26
EEPD1	26
ELN	26
EPHA5	26
EPS15L1	26
ERI3	26
ESPNL	26
FAM110A	26
FAM135B	26
FBXO31	26
FLJ30058	26
FLRT2	26
FOXG1	26
FSIP1	26
GALNT18	26
GCK	26
GFOD1	26
GNG12	26
GRIN1	26
GRM8	26
HMGA2	26
HOXC9	26
HOXD4	26
INPP5D	26
IQSEC2	26
IRAK2	26
KCNQ4	26
KCNT1	26
KIAA1549	26
KIF13A	26
KLF12	26
KLF13	26
LAMA5	26
LIPC	26
LOC254559	26
LRBA	26
MIR3134	26
MIR5096	26
MITF	26
MYO1C	26
NBEA	26
NEUROD2	26
NTF3	26
NTRK1	26
ODZ2	26
PAK1	26
PARVA	26
PDE4C	26
PKD1L2	26
PLA2G4E	26
PLXND1	26
POR	26
PPARG	26
PTCH1	26
RHBDD1	26
SCOC	26
SFXN5	26
SIL1	26
SLC26A10	26
SLC2A5	26
SLIT2	26
SOX13	26
SPECC1	26
SPG7	26
ST6GALNAC3	26
SYBU	26
TBC1D2B	26
TBC1D8	26
TCEA2	26
TCF7	26
TINAGL1	26
TJP1	26
TMEM132E	26
TSC2	26
TTC39C	26
UBE2E2	26
UNC13A	26
WDR27	26
WHSC1	26
WWP2	26
ZCCHC24	26
ZFYVE21	26
ZNF232	26
ZNF532	26
ZNF536	26
AIFM3	25
AK8	25
ALDH1A2	25
APC2	25
APCDD1L-AS1	25
ARTN	25
BASP1	25
BCR	25
BNC2	25
C2CD2	25
CALCR	25
CAPN2	25
CHFR	25
CMKLR1	25
CNTN2	25
CPAMD8	25
CPM	25
CRABP1	25
CTNNBIP1	25
DAGLB	25
DCHS2	25
DIP2B	25
DLEU7	25
DOK6	25
DPP4	25
DPYSL2	25
DPYSL3	25
ELAVL2	25
ELL	25
EMX1	25
ERN1	25
F10	25
FANK1	25
FBXL7	25
FGD3	25
FLT4	25
GABRA5	25
GAK	25
GLB1L2	25
GNB5	25
GNG4	25
GPHN	25
GPR123	25
GRAMD3	25
HCG9	25
HELT	25
HOXA2	25
HOXA4	25
HOXD9	25
HTRA1	25
IFFO1	25
IL1R1	25
IMMP2L	25
IRF8	25
ITPRIP	25
KCNH1	25
KIAA0284	25
KIAA1644	25
KIF13B	25
KLF7	25
LARP1	25
LDB3	25
LHX6	25
LIMK2	25
LMO2	25
LOXL1	25
LRRC4C	25
LRRN1	25
LYPD5	25
MAL	25
MAP3K5	25
MAPKAP1	25
MED12L	25
MSC	25
MUC5B	25
MUM1	25
MXRA7	25
NCKAP5	25
NEFM	25
NEUROG1	25
NFKB1	25
NKX2-6	25
NRCAM	25
OLFM2	25
OSBPL1A	25
OSR2	25
PACS1	25
PALD1	25
PDGFRA	25
PDPK1	25
PEPD	25
PHC2	25
PIK3R1	25
PLAGL1	25
PLCL2	25
PLD5	25
POU6F2	25
PTPRD	25
PTPRT	25
RASAL1	25
RASGEF1A	25
RBM33	25
REC8	25
RELN	25
RRAS2	25
RUNX1T1	25
SCD5	25
SCIN	25
SEL1L3	25
SLC29A4	25
SLC38A10	25
SNX31	25
SOBP	25
SOX1	25
SOX11	25
SPTBN5	25
SSH2	25
STK3	25
SV2C	25
TAOK3	25
TBX2	25
TCF3	25
TPM1	25
TRIL	25
TSPAN4	25
TTC23	25
TULP4	25
USP43	25
UVRAG	25
VAT1L	25
WBSCR17	25
WWC1	25
XRCC3	25
YAP1	25
ZAK	25
ZFAND3	25
ZIC5	25
ZNF516	25
ABCC11	24
ACACA	24
ADAMTS12	24
ADCYAP1	24
ADRA1A	24
ADRBK2	24
AGAP3	24
AHNAK2	24
ALDH1L1	24
ANKFN1	24
ANKH	24
ANXA6	24
ARHGAP15	24
ARNTL	24
ARX	24
ASB18	24
ATP7B	24
BARX2	24
C1orf21	24
C1orf94	24
C6orf174	24
CAMK4	24
CCDC154	24
CDK18	24
CLU	24
COL1A1	24
CPXM2	24
CTDP1	24
CUBN	24
CUGBP2	24
DFNA5	24
DLX1	24
DMRT1	24
DNAH1	24
DNAH3	24
DOCK3	24
DOCK5	24
EIF4G3	24
ELFN2	24
EN2	24
ESPN	24
FARP2	24
FBLN1	24
FBXO17	24
FDFT1	24
FTO	24
GABRB2	24
GAD1	24
GFPT2	24
GHR	24
GPC5	24
GPR68	24
GRAMD1B	24
HIF3A	24
HLA-E	24
HOXC10	24
HS3ST2	24
HTR2A	24
IGF2AS	24
IL17RD	24
ISM1	24
KANK2	24
KIAA0319L	24
KIAA0930	24
KIFC3	24
KLHDC4	24
KREMEN1	24
LHX2	24
LINC00673	24
LMTK2	24
LRPAP1	24
LYST	24
MAP3K13	24
MAPK10	24
MCTP1	24
MEGF10	24
MEI1	24
MIPEP	24
MLLT4	24
MOG	24
MUC2	24
MYLK3	24
MYO16	24
MYO1B	24
MYOF	24
MYRIP	24
NCRNA00171	24
NHSL2	24
NIN	24
NINL	24
NLRP3	24
NOS3	24
OSR1	24
PAPLN	24
PAQR5	24
PAX8	24
PCDH8	24
PDLIM2	24
PENK	24
PIP5K1C	24
PLD1	24
PLD3	24
PPM1L	24
PPP1R12B	24
PRLR	24
PRRX1	24
RAB27A	24
RAI14	24
RBMS3	24
ROR2	24
RTEL1	24
RUNX2	24
SAG	24
SARDH	24
SGSM3	24
SHC2	24
SHH	24
SLC25A37	24
SLC47A1	24
SLC6A15	24
SNAP91	24
SNTG1	24
SPIRE2	24
SYNM	24
SYT7	24
TBL1X	24
TCF21	24
TFEB	24
TGIF1	24
TMCO3	24
TMEM184B	24
TPD52	24
TRAF3	24
TRAPPC10	24
TRIM7	24
TRPC7	24
TRRAP	24
TSPAN15	24
TSPAN5	24
UBE2O	24
UNC5C	24
UNC5D	24
VSX2	24
VWA5B1	24
WDFY2	24
WNK4	24
ZFHX4	24
ZMAT4	24
ABCC3	23
ABL1	23
ACTA1	23
ADAMTS14	23
ADCY1	23
ADD2	23
ADK	23
AHDC1	23
AKAP6	23
ALDH3A1	23
ALOX12	23
APLP2	23
ARMC2	23
ASPG	23
BAIAP2L1	23
BICD1	23
BSN	23
BTBD2	23
C10orf76	23
C14orf23	23
C15orf27	23
CACHD1	23
CACNG8	23
CCND3	23
CCR6	23
CD8A	23
CLDN10	23
COL6A3	23
CORO1C	23
CPA6	23
CPNE4	23
CPNE7	23
CRADD	23
CRHR1	23
CROCC	23
CTTNBP2	23
DMRT2	23
DNAH11	23
DNAH9	23
DSCAM	23
DYNC1H1	23
EML6	23
EPHA1	23
EPHA4	23
EPN2	23
FADS2	23
FAM118A	23
FAM120B	23
FAM83F	23
FBLN7	23
FER	23
FHL2	23
FOXP2	23
FRAS1	23
GABRD	23
GALNT13	23
GJB6	23
HMX2	23
HNF4A	23
HOTAIR	23
HOXB4	23
HOXB7	23
HOXC11	23
HOXD3	23
HOXD8	23
IPCEF1	23
ITM2C	23
KCNC1	23
KCNJ12	23
LAMA2	23
LCK	23
LFNG	23
LOC101927156	23
LRP1B	23
LRRC3B	23
LTBP3	23
LTF	23
MAP3K7CL	23
MAPK8IP1	23
MATN2	23
MGAT3	23
MIR548F3	23
MIR548F5	23
MKL1	23
MYBPC1	23
MYO18A	23
MYO1F	23
NCOA2	23
NELL1	23
NEURL1B	23
NKX2-2	23
NUAK1	23
OGDH	23
OLFM1	23
PARD3B	23
PCDH1	23
PHLDB2	23
PLCXD2	23
PLEKHG4B	23
PLXDC1	23
PMP22	23
PROX1	23
RAB11FIP1	23
RASGRP1	23
RAX	23
RECQL5	23
RHPN1	23
RNF157	23
RTN1	23
RXRG	23
SCN4A	23
SCNN1A	23
SERPINA1	23
SHC4	23
SLC13A3	23
SLC6A1	23
SLC6A19	23
SLC8A2	23
SMTN	23
SRPK2	23
SSTR1	23
ST3GAL4	23
STK19	23
STX2	23
SUFU	23
T	23
TET3	23
TGFBR2	23
TMEM105	23
TMEM63C	23
TNFRSF19	23
TRPV1	23
TRPV4	23
TTC39A	23
TTYH3	23
UBE2J2	23
WDR20	23
WDR66	23
WIPI2	23
ZNF331	23
ACAN	22
ADCY8	22
ADCYAP1R1	22
AIRE	22
AK5	22
AKNA	22
AMPH	22
ARHGEF18	22
ATP2B4	22
ATP2C2	22
ATP6V1C2	22
ATP9B	22
ATXN7	22
AXIN2	22
BAT3	22
BBX	22
BMPER	22
BMPR1B	22
CC2D2A	22
CCDC108	22
CCDC50	22
CD6	22
CD86	22
CDCP1	22
CDH8	22
CEMIP	22
CHD6	22
CILP2	22
CLSTN1	22
CNNM2	22
COMP	22
CPEB3	22
CPNE2	22
CR1L	22
CRB2	22
CTSZ	22
CXCR5	22
DLK1	22
[truncated: 24,621 more rows]
